# Supplementary material for: A gene-signature progression approach to identifying candidate small-molecule cancer therapeutics with connectivity mapping
Source: BMC Bioinformatics. 2016 May 11;17:211. doi: 10.1186/s12859-016-1066-x (PMC4864913; doi:10.1186/s12859-016-1066-x)
Supplement: Additional file 1 — Significant genes associated with HDAC inhibitors. The full list of 104 genes (probesets) and their rank order, obtained in the “simulated experiment” with 4 HDAC inhibitors of the CMap reference profiles. (TAB 6.85 kb) [file 12859_2016_1066_MOESM1_ESM.tab]

uniqueID	meanRank	P	abs_meanRank	Efps=N_genes*P	order	GeneSymbol	EntrezGene
218953_s_at	19844.97024	2.69E-08	19844.97024	6.00E-04	1	PCYOX1L	78991
221506_s_at	-19558.95833	7.18E-08	19558.95833	0.0016	2	TNPO2	30000
200907_s_at	19436.8869	9.87E-08	19436.8869	0.0022	3	PALLD	23022
208398_s_at	19246.67857	1.48E-07	19246.67857	0.0033	4	TBPL1	9519
220688_s_at	-19228.95833	1.57E-07	19228.95833	0.0035	5	MRTO4	51154
212152_x_at	-18871.51786	4.49E-07	18871.51786	0.01	6	ARID1A	8289
201009_s_at	18745.67262	5.92E-07	18745.67262	0.0132	7	TXNIP	10628
203414_at	18710.57143	6.60E-07	18710.57143	0.0147	8	MMD	23531
213302_at	-18678.27976	7.14E-07	18678.27976	0.0159	9	PFAS	5198
213097_s_at	-18574.25595	8.48E-07	18574.25595	0.0189	10	DNAJC2	27000
200897_s_at	18468.79167	1.11E-06	18468.79167	0.0248	11	PALLD	23022
210105_s_at	18422.27381	1.26E-06	18422.27381	0.028	12	FYN	2534
218409_s_at	18263.30952	1.77E-06	18263.30952	0.0395	13	DNAJC1	64215
204784_s_at	18238.89881	1.88E-06	18238.89881	0.0419	14	MLF1	4291
221516_s_at	-18213.07738	1.98E-06	18213.07738	0.0442	15	SMCR7L	54471
209233_at	-18183.73214	2.09E-06	18183.73214	0.0466	16	EMG1	10436
207700_s_at	18104.20238	2.44E-06	18104.20238	0.0543	17	NCOA3	8202
204752_x_at	-18053.88095	2.69E-06	18053.88095	0.0599	18	PARP2	10038
217833_at	-18052.32143	2.69E-06	18052.32143	0.06	19	SYNCRIP	10492
211538_s_at	18050.96429	2.69E-06	18050.96429	0.06	20	HSPA2	3306
58696_at	-18037.30952	2.77E-06	18037.30952	0.0618	21	EXOSC4	54512
204630_s_at	-18012.67857	2.93E-06	18012.67857	0.0652	22	GOSR1	9527
212217_at	17997.25	3.01E-06	17997.25	0.0671	23	PREPL	9581
209725_at	-17992.82738	3.02E-06	17992.82738	0.0674	24	UTP20	27340
218016_s_at	-17976.02381	3.13E-06	17976.02381	0.0698	25	POLR3E	55718
202136_at	-17944.55357	3.38E-06	17944.55357	0.0753	26	ZMYND11	10771
208706_s_at	-17921.6131	3.55E-06	17921.6131	0.0791	27	EIF5	1983
203298_s_at	17913.35119	3.61E-06	17913.35119	0.0804	28	JARID2	3720
209033_s_at	-17891.79762	3.81E-06	17891.79762	0.0849	29	DYRK1A	1859
208705_s_at	-17876.32738	3.91E-06	17876.32738	0.0872	30	EIF5	1983
212202_s_at	-17860.54167	4.07E-06	17860.54167	0.0906	31	TMEM87A	25963
201499_s_at	-17798.00595	4.74E-06	17798.00595	0.1057	32	USP7	7874
209567_at	-17754.95238	5.30E-06	17754.95238	0.118	33	RRS1	23212
201924_at	17704.39286	6.00E-06	17704.39286	0.1338	34	AFF1	4299
213906_at	17687.20833	6.24E-06	17687.20833	0.139	35	MYBL1	4603
204092_s_at	-17657.00595	6.72E-06	17657.00595	0.1498	36	AURKA	6790
213574_s_at	-17655.1131	6.76E-06	17655.1131	0.1506	37		---
217866_at	-17648.01786	6.86E-06	17648.01786	0.1528	38	FLJ12529	79869
212830_at	17644.375	6.90E-06	17644.375	0.1538	39	MEGF9	1955
202521_at	-17559.84524	8.23E-06	17559.84524	0.1835	40	CTCF	10664
202741_at	17555.70833	8.31E-06	17555.70833	0.1851	41	PRKACB	5567
35254_at	17530.59524	8.71E-06	17530.59524	0.194	42	TRAFD1	10906
203432_at	-17478.64881	9.64E-06	17478.64881	0.2148	43	TMPO	7112
201376_s_at	-17472.42857	9.75E-06	17472.42857	0.2173	44	HNRNPF	3185
202416_at	-17472.29762	9.75E-06	17472.29762	0.2173	45	DNAJC7	7266
205807_s_at	17447.32143	1.02E-05	17447.32143	0.2279	46	TUFT1	7286
201696_at	-17396.78571	1.14E-05	17396.78571	0.253	47	SFRS4	6429
209899_s_at	-17395.85714	1.14E-05	17395.85714	0.2532	48	PUF60	22827
202597_at	17391.26786	1.15E-05	17391.26786	0.2558	49	IRF6	3664
218774_at	-17362.69643	1.22E-05	17362.69643	0.2729	50	DCPS	28960
212493_s_at	-17357.20238	1.24E-05	17357.20238	0.2765	51	SETD2	29072
200053_at	-17339.35119	1.28E-05	17339.35119	0.2862	52	SPAG7	9552
209146_at	17329.125	1.31E-05	17329.125	0.2914	53	SC4MOL	6307
212798_s_at	17327.3631	1.31E-05	17327.3631	0.2926	54	ANKMY2	57037
221970_s_at	-17301.19048	1.38E-05	17301.19048	0.3083	55	NOL11	25926
218695_at	-17254.34524	1.53E-05	17254.34524	0.3404	56	EXOSC4	54512
218917_s_at	-17251.36905	1.54E-05	17251.36905	0.3425	57	ARID1A	8289
218976_at	17241.58929	1.57E-05	17241.58929	0.3488	58	DNAJC12	56521
220761_s_at	17234.57143	1.59E-05	17234.57143	0.3539	59	TAOK3	51347
207830_s_at	-17233.58929	1.59E-05	17233.58929	0.3547	60	PPP1R8	5511
203250_at	-17231.78571	1.60E-05	17231.78571	0.3563	61	RBM16	22828
204141_at	17194.60119	1.71E-05	17194.60119	0.382	62	TUBB2A	7280
221245_s_at	17185.85714	1.74E-05	17185.85714	0.3887	63	FZD5	7855
212204_at	-17178.86905	1.77E-05	17178.86905	0.3946	64	TMEM87A	25963
212501_at	17170.72619	1.80E-05	17170.72619	0.4003	65	CEBPB	1051
209118_s_at	17166.70238	1.81E-05	17166.70238	0.4034	66	TUBA1A	7846
216996_s_at	-17151.47619	1.87E-05	17151.47619	0.4162	67	FASTKD2	22868
208792_s_at	17128.98214	1.95E-05	17128.98214	0.4342	68	CLU	1191
217923_at	-17126.11905	1.96E-05	17126.11905	0.4361	69	PEF1	553115
203531_at	-17121.97024	1.97E-05	17121.97024	0.44	70	CUL5	8065
204366_s_at	-17074.1369	2.18E-05	17074.1369	0.486	71	GTF3C2	2976
209467_s_at	17065.85119	2.21E-05	17065.85119	0.4929	72	MKNK1	8569
214988_s_at	-17061.22619	2.23E-05	17061.22619	0.4979	73	SON	6651
218219_s_at	-17042.45833	2.32E-05	17042.45833	0.5172	74	LANCL2	55915
217884_at	-17028.55357	2.38E-05	17028.55357	0.5302	75	NAT10	55226
203140_at	17024.89286	2.39E-05	17024.89286	0.5336	76	BCL6	604
203159_at	17018.19048	2.42E-05	17018.19048	0.5401	77	GLS	2744
208720_s_at	-17017.7381	2.43E-05	17017.7381	0.5411	78	RBM39	9584
210592_s_at	16967.14286	2.68E-05	16967.14286	0.5971	79	SAT1	6303
201544_x_at	-16958.61905	2.72E-05	16958.61905	0.6065	80	PABPN1	8106
219966_x_at	-16936.10119	2.83E-05	16936.10119	0.6295	81	BANP	54971
217892_s_at	16893.54762	3.06E-05	16893.54762	0.6824	82	LIMA1	51474
212749_s_at	-16889.5	3.09E-05	16889.5	0.6878	83	RCHY1	25898
203565_s_at	16889.10119	3.09E-05	16889.10119	0.6883	84	MNAT1	4331
209054_s_at	-16879.83333	3.14E-05	16879.83333	0.7001	85	WHSC1	7468
212274_at	16879.19643	3.14E-05	16879.19643	0.7007	86	LPIN1	23175
209665_at	-16873.5119	3.17E-05	16873.5119	0.7067	87	CYB561D2	11068
215773_x_at	-16838.375	3.39E-05	16838.375	0.7565	88	PARP2	10038
201086_x_at	-16802.36905	3.62E-05	16802.36905	0.8073	89	SON	6651
202258_s_at	-16782.57738	3.74E-05	16782.57738	0.8344	90	N4BP2L2	10443
212266_s_at	-16777.27381	3.78E-05	16777.27381	0.8421	91	SFRS5	6430
209124_at	-16767.14881	3.84E-05	16767.14881	0.8567	92	MYD88	4615
212276_at	16764.57738	3.87E-05	16764.57738	0.8613	93	LPIN1	23175
205020_s_at	16763.58929	3.87E-05	16763.58929	0.8629	94	ARL4A	10124
201010_s_at	16756.23214	3.92E-05	16756.23214	0.8733	95	TXNIP	10628
201753_s_at	16746.41667	3.97E-05	16746.41667	0.8852	96	ADD3	120
202396_at	-16742.97619	4.00E-05	16742.97619	0.8909	97	TCERG1	10915
203574_at	16739.32738	4.02E-05	16739.32738	0.896	98	NFIL3	4783
208079_s_at	-16737.83333	4.03E-05	16737.83333	0.8979	99	AURKA	6790
212429_s_at	-16727.2619	4.11E-05	16727.2619	0.9152	100	GTF3C2	2976
202474_s_at	-16722.35714	4.14E-05	16722.35714	0.923	101	HCFC1	3054
201244_s_at	-16711.80952	4.22E-05	16711.80952	0.9399	102	RAF1	5894
218134_s_at	-16703.2619	4.28E-05	16703.2619	0.954	103	RBM22	55696
200695_at	-16676.41071	4.48E-05	16676.41071	0.9983	104	PPP2R1A	5518
