# Supplementary material for: A gene-signature progression approach to identifying candidate small-molecule cancer therapeutics with connectivity mapping
Source: BMC Bioinformatics. 2016 May 11;17:211. doi: 10.1186/s12859-016-1066-x (PMC4864913; doi:10.1186/s12859-016-1066-x)
Supplement: Additional file 2 — Significant drugs returned with the k=50 HDACi gene signature. The list of significant drugs returned from sscMap using the k=50 HDACi gene signature from the “simulated experiment”. All 7 known HDAC inhibitors were pulled out, but together with many other drugs, which may or may not related to HDAC inhibition. The main biological theme (HDAC inhibition) could potentially be weakned or even masked due to the co-existence of many other drugs. (XLSX 17 kb) [file 12859_2016_1066_MOESM2_ESM.xlsx]

## Sheet: Sheet1
Significant drugs returned with the k=50 HDACi gene signature
The 4 drugs used in signature generation are highlighted in green.
The other 3 known HDACis not used in signature generation are highlighted in red.
Compound	Replicates	cscore	pvalue	zscore	significance_mark	Perturb_stability
trichostatin A	182	0.791766	5e-06	18.7591	1	1
scriptaid	3	0.927754	5e-06	16.9775	1	1
sodium phenylbutyrate	7	0.455109	5e-06	16.7108	1	1
vorinostat	12	0.861381	5e-06	15.9183	1	1
valproic acid	57	0.295922	5e-06	15.359	1	1
rifabutin	3	0.814768	5e-06	15.2417	1	1
MS-275	2	0.927902	5e-06	13.2017	1	1
HC toxin	1	0.938277	5e-06	11.4245	1	1
LY-294002	61	0.270338	5e-06	9.29311	1	1
resveratrol	9	0.309568	5e-06	8.49285	1	1
sirolimus	44	0.183682	5e-06	8.32371	1	1
trifluoperazine	16	0.224411	5e-06	8.20365	1	1
fluphenazine	18	0.202132	5e-06	7.51407	1	1
thioridazine	20	0.273861	5e-06	7.27145	1	1
perhexiline	4	0.336442	5e-06	6.95233	1	1
5666823	1	0.568463	5e-06	6.92165	1	1
prochlorperazine	16	0.192468	5e-06	6.01229	1	1
syrosingopine	4	0.241398	5e-06	5.91816	1	1
fulvestrant	40	0.0969413	5e-06	5.68553	1	1
trifluridine	4	0.21026	5e-06	5.62977	1	1
staurosporine	4	0.212713	5e-06	5.60675	1	1
daunorubicin	4	0.325898	5e-06	5.52224	1	1
dilazep	5	0.197585	5e-06	5.5057	1	1
withaferin A	4	0.316706	5e-06	5.46425	1	1
monastrol	8	0.162823	5e-06	5.42529	1	1
monobenzone	4	0.295534	5e-06	5.3972	1	1
W-13	2	0.27515	5e-06	5.29784	1	1
5707885	4	0.231118	5e-06	5.27673	1	1
noretynodrel	4	0.266746	5e-06	5.24275	1	1
depudecin	2	0.268703	5e-06	5.12198	1	1
flupentixol	4	0.197129	5e-06	5.05516	1	1
terfenadine	3	0.318576	5e-06	5.03042	1	1
sulfapyridine	4	0.193846	5e-06	4.98971	1	1
astemizole	5	0.205315	5e-06	4.94963	1	1
novobiocin	9	0.121999	5e-06	4.86837	1	1
doxepin	3	0.246626	5e-06	4.84316	1	1
bufexamac	4	0.302624	5e-06	4.80101	1	1
mefloquine	5	0.195649	5e-06	4.79499	1	1
quinisocaine	4	0.243439	5e-06	4.77926	1	1
BAS-012416453	3	0.185614	1e-05	4.75729	1	1
fluspirilene	4	0.271212	5e-06	4.75269	1	1
phenazopyridine	4	0.24872	5e-06	4.75189	1	1
dihydroergotamine	5	0.160343	5e-06	4.65873	1	1
norcyclobenzaprine	4	0.304267	5e-06	4.6438	1	1
etacrynic acid	3	0.263946	5e-06	4.62237	1	1
quinostatin	2	0.301132	5e-06	4.59798	1	1
puromycin	4	0.263064	5e-06	4.58827	1	1
propranolol	4	0.180039	5e-06	4.57816	1	1
protriptyline	4	0.23938	5e-06	4.48275	1	1
chlorpromazine	19	0.152154	5e-06	4.47504	1	1
bromocriptine	5	0.170204	5e-06	4.46528	1	1
methotrexate	8	0.129769	1e-05	4.43203	1	1
oxamic acid	1	0.361649	1e-05	4.40346	1	1
clomipramine	4	0.270309	1e-05	4.36398	1	1
pimethixene	3	0.23901	2e-05	4.33764	1	1
mepacrine	2	0.216273	5e-06	4.31802	1	1
nortriptyline	4	0.185341	5e-06	4.3096	1	1
artemisinin	3	0.212289	3e-05	4.28185	1	1
AG-028671	3	0.21896	5e-06	4.23368	1	1
dexpropranolol	3	0.258392	2e-05	4.22463	1	1
fluorometholone	4	0.246727	1e-05	4.2176	1	1
idoxuridine	5	0.134119	1e-05	4.19691	1	1
2-deoxy-D-glucose	1	0.341499	4e-05	4.15812	1	1
nordihydroguaiaretic acid	15	0.107761	5e-06	4.14417	1	1
pyrvinium	6	0.197765	3e-05	4.12955	1	1
alsterpaullone	3	0.239687	2e-05	4.09659	1	1
dequalinium chloride	4	0.229436	1e-05	4.0784	1	1
metyrapone	4	0.190065	5e-05	4.02685	1	1
5109870	1	0.329645	5e-05	4.01378	1	1
cortisone	3	0.259399	5e-06	4.00428	1	1
androsterone	4	0.151973	4e-05	4.00188	1	1
methylergometrine	4	0.192599	2e-05	3.98157	1	1
0297417-0002B	3	0.270416	4e-05	3.96911	1	1
0198306-0000	4	0.1741	7e-05	3.96464	1	1
calmidazolium	2	0.25892	6e-05	3.95521	1	1
mycophenolic acid	3	0.223929	6e-05	3.94778	1	1
mephentermine	5	0.14844	2e-05	3.94765	1	1
rottlerin	3	0.220765	6e-05	3.94021	1	1
CP-690334-01	8	0.168928	4e-05	3.92823	1	1
oxantel	4	0.196714	4e-05	3.91806	1	1
gossypol	6	0.14774	3e-05	3.90718	1	1
diltiazem	5	0.245426	2e-05	3.89594	1	1
clomifene	4	0.265373	3e-05	3.89374	1	1
promethazine	4	0.2016	5e-05	3.88095	1	1
Prestwick-1084	4	0.217895	5e-06	3.88034	1	1
bepridil	4	0.254336	6e-05	3.86172	1	1
methylbenzethonium chloride	6	0.151441	4e-05	3.85811	1	1
colchicine	6	0.149865	4e-05	3.85198	1	1
CP-645525-01	3	0.252604	3e-05	3.84179	1	1
trazodone	3	0.268568	2e-05	3.83525	1	1
aminohippuric acid	4	0.202446	9e-05	3.82324	1	1
acetazolamide	4	0.15355	8e-05	3.81944	1	1
5194442	4	0.143527	7e-05	3.81868	1	1
wortmannin	18	0.127603	9e-05	3.81206	1	1
caffeic acid	3	0.201362	6e-05	3.80912	1	1
fenspiride	5	0.191593	9e-05	3.80817	1	1
sulfaguanidine	5	0.13084	9e-05	3.79905	1	1
AH-23848	3	0.212246	5e-05	3.79468	1	1
latamoxef	3	0.202647	0.0001	3.76408	1	1
metrifonate	5	0.181187	0.0001	3.76397	1	1
orlistat	5	0.138387	4e-05	3.75863	1	1
oxetacaine	5	0.1819	0.0001	3.75366	1	1
loperamide	6	0.146648	5e-05	3.75229	1	1
nifedipine	7	0.115892	0.00012	3.74756	1	1
lisinopril	3	0.186567	6e-05	3.74404	1	1
picotamide	5	0.148268	0.00011	3.73761	1	1
menadione	2	0.262508	6e-05	3.73309	1	1
ifenprodil	4	0.190552	6e-05	3.73235	1	1
hesperetin	5	0.16448	0.00014	3.67923	1	1
semustine	4	0.167213	0.00012	3.66005	1	1
GW-8510	4	0.240675	0.00014	3.63778	1	1
5114445	1	0.298602	0.00017	3.6358	1	1
oxytetracycline	3	0.192378	0.00012	3.63492	1	1
acepromazine	4	0.230447	0.00013	3.60887	1	1
ethosuximide	4	0.188655	0.00018	3.59326	1	1
ethaverine	4	0.22049	0.00011	3.58868	1	1
AH-6809	2	0.232949	0.00011	3.58342	1	1
tranylcypromine	5	0.161763	0.00019	3.58042	1	1
pimozide	4	0.1707	0.0002	3.57506	1	1
chlorprothixene	4	0.135332	0.00017	3.57274	1	1
esculin	4	0.156024	0.00015	3.5678	1	1
spiperone	2	0.231127	0.0002	3.55386	1	1
PHA-00665752	1	0.291643	0.00022	3.55107	1	1
fluvastatin	4	0.138243	0.00025	3.5057	1	1
propafenone	4	0.187935	0.00024	3.48851	1	1
fenbendazole	4	0.124572	0.00017	3.47791	1	1
mercaptopurine	2	0.219497	0.00018	3.47572	1	1
Prestwick-559	3	0.245365	0.00033	3.47227	1	1
0316684-0000	4	0.110522	0.0003	3.46945	1	1
ronidazole	3	0.24775	0.00026	3.46508	1	1
LM-1685	3	0.22679	0.00031	3.45753	1	1
dexverapamil	1	0.282288	0.00031	3.43715	1	1
triflusal	3	0.229447	0.00036	3.3979	1	1
