# Supplementary material for: A gene-signature progression approach to identifying candidate small-molecule cancer therapeutics with connectivity mapping
Source: BMC Bioinformatics. 2016 May 11;17:211. doi: 10.1186/s12859-016-1066-x (PMC4864913; doi:10.1186/s12859-016-1066-x)
Supplement: Additional file 3 — Lung cancer gene signature. The full list of 322 genes (probesets) and their ranks for the optimal gene signature obtained from the lung cancer dataset GSE19804. (TAB 41.1 kb) [file 12859_2016_1066_MOESM3_ESM.tab]

ProbeSetID	diff_means	Gene_Symbol	Entrez_Gene	ProbeSetIDClone	pvalues	sigsorder	diff_means	abs_diff_means	control_means	treatment_means	N*pvalue	minexprs
215918_s_at	-3.248952263	SPTBN1	6711	215918_s_at	9.99E-29	1	-3.248952263	3.248952263	10.37966887	7.130716608	2.23E-24	10.37966887
217771_at	2.212514872	GOLM1	51280	217771_at	2.35E-25	2	2.212514872	2.212514872	9.235231844	11.44774672	5.24E-21	11.44774672
204396_s_at	-2.499858444	GRK5	2869	204396_s_at	3.02E-25	3	-2.499858444	2.499858444	12.24318925	9.743330804	6.73E-21	12.24318925
202524_s_at	-2.524348843	SPOCK2	9806	202524_s_at	3.64E-25	4	-2.524348843	2.524348843	12.1036242	9.579275357	8.11E-21	12.1036242
220027_s_at	-2.311887626	RASIP1	54922	220027_s_at	3.75E-25	5	-2.311887626	2.311887626	10.81168818	8.499800551	8.36E-21	10.81168818
201004_at	1.063343374	SSR4	6748	201004_at	5.36E-25	6	1.063343374	1.063343374	13.00557618	14.06891955	1.19E-20	14.06891955
217428_s_at	4.81508811	COL10A1	1300	217428_s_at	9.62E-25	7	4.81508811	4.81508811	5.984994243	10.80008235	2.14E-20	10.80008235
205941_s_at	4.362834713	COL10A1	1300	205941_s_at	1.77E-24	8	4.362834713	4.362834713	6.887279297	11.25011401	3.94E-20	11.25011401
61297_at	-1.710138354	CASKIN2	57513	61297_at	5.48E-24	9	-1.710138354	1.710138354	9.828757492	8.118619138	1.22E-19	9.828757492
217046_s_at	-5.299250879	AGER	177	217046_s_at	2.45E-23	11	-5.299250879	5.299250879	11.97587299	6.676622106	5.46E-19	11.97587299
205779_at	-2.36363512	RAMP2	10266	205779_at	3.60E-23	12	-2.36363512	2.36363512	10.53071747	8.167082345	8.03E-19	10.53071747
201341_at	1.397246509	ENC1	8507	201341_at	4.98E-23	13	1.397246509	1.397246509	9.976389097	11.37363561	1.11E-18	11.37363561
220765_s_at	-1.66214419	LIMS2	55679	220765_s_at	6.34E-23	14	-1.66214419	1.66214419	10.27720653	8.615062337	1.41E-18	10.27720653
206701_x_at	-2.831441497	EDNRB	1910	206701_x_at	6.37E-23	15	-2.831441497	2.831441497	10.7125071	7.881065604	1.42E-18	10.7125071
204273_at	-3.027458394	EDNRB	1910	204273_at	7.78E-23	16	-3.027458394	3.027458394	11.96448943	8.937031033	1.73E-18	11.96448943
209074_s_at	-3.902827881	FAM107A /// LOC101059937	11170 /// 101059937	209074_s_at	8.00E-23	17	-3.902827881	3.902827881	12.74829335	8.845465472	1.78E-18	12.74829335
209470_s_at	-3.983291974	GPM6A	2823	209470_s_at	1.10E-22	18	-3.983291974	3.983291974	11.15217534	7.168883364	2.45E-18	11.15217534
213103_at	-1.57410445	STARD13	90627	213103_at	1.22E-22	19	-1.57410445	1.57410445	9.841609849	8.2675054	2.72E-18	9.841609849
212975_at	-1.447183211	DENND3	22898	212975_at	1.36E-22	20	-1.447183211	1.447183211	10.16665261	8.719469402	3.03E-18	10.16665261
210608_s_at	2.017418052	FUT2	2524	210608_s_at	1.40E-22	21	2.017418052	2.017418052	7.37955659	9.396974642	3.11E-18	9.396974642
204271_s_at	-2.568285238	EDNRB	1910	204271_s_at	1.73E-22	22	-2.568285238	2.568285238	11.8917854	9.323500167	3.86E-18	11.8917854
206702_at	-2.355594751	TEK	7010	206702_at	1.74E-22	23	-2.355594751	2.355594751	11.07593566	8.720340909	3.87E-18	11.07593566
201563_at	1.312985076	SORD	6652	201563_at	1.77E-22	24	1.312985076	1.312985076	9.318722959	10.63170803	3.94E-18	10.63170803
49111_at	-1.772074787	ARRB1	408	49111_at	1.78E-22	25	-1.772074787	1.772074787	10.24247395	8.470399167	3.97E-18	10.24247395
216620_s_at	-1.290469673	ARHGEF10	9639	216620_s_at	2.36E-22	26	-1.290469673	1.290469673	10.45820149	9.167731814	5.26E-18	10.45820149
205247_at	-1.147349195	NOTCH4	4855	205247_at	2.96E-22	27	-1.147349195	1.147349195	9.770226478	8.622877283	6.59E-18	9.770226478
219091_s_at	-1.858548464	MMRN2	79812	219091_s_at	3.20E-22	28	-1.858548464	1.858548464	10.90586027	9.04731181	7.12E-18	10.90586027
43511_s_at	-1.639326039	ARRB1	408	43511_s_at	3.94E-22	29	-1.639326039	1.639326039	10.76265152	9.123325483	8.77E-18	10.76265152
205200_at	-3.053749115	CLEC3B /// EXOSC7	7123 /// 23016	205200_at	4.15E-22	30	-3.053749115	3.053749115	13.15483008	10.10108097	9.24E-18	13.15483008
217177_s_at	-2.130878562	PTPRB	5787	217177_s_at	4.76E-22	31	-2.130878562	2.130878562	9.37272911	7.241850548	1.06E-17	9.37272911
202148_s_at	2.28395778	PYCR1	5831	202148_s_at	6.03E-22	32	2.28395778	2.28395778	7.710727713	9.994685493	1.34E-17	9.994685493
209875_s_at	4.387057641	SPP1	6696	209875_s_at	6.45E-22	33	4.387057641	4.387057641	9.313295959	13.7003536	1.44E-17	13.7003536
206209_s_at	-4.523068225	CA4	762	206209_s_at	9.11E-22	34	-4.523068225	4.523068225	11.14507859	6.622010366	2.03E-17	11.14507859
204677_at	-2.167677716	CDH5	1003	204677_at	1.16E-21	35	-2.167677716	2.167677716	11.5024487	9.334770986	2.58E-17	11.5024487
209469_at	-3.782030698	GPM6A	2823	209469_at	1.32E-21	36	-3.782030698	3.782030698	10.57426839	6.792237693	2.93E-17	10.57426839
211726_s_at	-2.408217675	FMO2	2327	211726_s_at	1.35E-21	37	-2.408217675	2.408217675	12.14306046	9.734842781	3.01E-17	12.14306046
37892_at	5.962655477	COL11A1	1301	37892_at	1.36E-21	38	5.962655477	5.962655477	3.748537795	9.711193272	3.03E-17	9.711193272
202759_s_at	-2.084859278	AKAP2 /// PALM2-AKAP2	11217 /// 445815	202759_s_at	1.38E-21	39	-2.084859278	2.084859278	13.00911312	10.92425384	3.07E-17	13.00911312
215380_s_at	1.231083183	GGCT	79017	215380_s_at	2.38E-21	41	1.231083183	1.231083183	11.46158695	12.69267013	5.31E-17	12.69267013
208837_at	1.313018252	TMED3	23423	208837_at	2.73E-21	42	1.313018252	1.313018252	10.16663638	11.47965463	6.09E-17	11.47965463
205326_at	-2.303427972	RAMP3	10268	205326_at	3.08E-21	43	-2.303427972	2.303427972	11.17868998	8.875262011	6.87E-17	11.17868998
209426_s_at	1.255176723	AMACR /// C1QTNF3 /// C1QTNF3-AMACR	23600 /// 114899 /// 100534612	209426_s_at	3.09E-21	44	1.255176723	1.255176723	7.617192061	8.872368783	6.89E-17	8.872368783
206283_s_at	-2.324442927	TAL1	6886	206283_s_at	3.91E-21	45	-2.324442927	2.324442927	9.545496981	7.221054054	8.71E-17	9.545496981
206481_s_at	-2.235296158	LDB2	9079	206481_s_at	4.00E-21	46	-2.235296158	2.235296158	12.34802167	10.11272551	8.91E-17	12.34802167
208982_at	-1.52972791	PECAM1	5175	208982_at	4.10E-21	47	-1.52972791	1.52972791	14.09041897	12.56069106	9.13E-17	14.09041897
210081_at	-4.739803234	AGER	177	210081_at	4.43E-21	49	-4.739803234	4.739803234	13.23309144	8.493288211	9.86E-17	13.23309144
203571_s_at	-3.040088491	ADIRF	10974	203571_s_at	6.30E-21	50	-3.040088491	3.040088491	12.99897625	9.958887758	1.40E-16	12.99897625
204017_at	1.781797478	KDELR3	11015	204017_at	7.13E-21	51	1.781797478	1.781797478	9.856274551	11.63807203	1.59E-16	11.63807203
206208_at	-4.550467228	CA4	762	206208_at	7.38E-21	52	-4.550467228	4.550467228	10.54429026	5.993823027	1.64E-16	10.54429026
204482_at	-2.468535841	CLDN5	7122	204482_at	1.03E-20	53	-2.468535841	2.468535841	11.97873545	9.510199608	2.28E-16	11.97873545
209529_at	2.086630047	PPAP2C	8612	209529_at	1.19E-20	54	2.086630047	2.086630047	8.035122579	10.12175263	2.66E-16	10.12175263
203435_s_at	-3.288223641	MME	4311	203435_s_at	1.20E-20	55	-3.288223641	3.288223641	10.27749845	6.989274811	2.68E-16	10.27749845
213236_at	-1.467577806	SASH1	23328	213236_at	1.41E-20	56	-1.467577806	1.467577806	11.48836357	10.02078576	3.15E-16	11.48836357
212822_at	-1.791622414	HEG1	57493	212822_at	1.63E-20	57	-1.791622414	1.791622414	11.31499834	9.523375922	3.63E-16	11.31499834
219866_at	-2.893147545	CLIC5	53405	219866_at	1.85E-20	58	-2.893147545	2.893147545	11.31788306	8.42473552	4.12E-16	11.31788306
213715_s_at	-2.984534013	KANK3	256949	213715_s_at	1.92E-20	59	-2.984534013	2.984534013	9.652912686	6.668378673	4.27E-16	9.652912686
213317_at	-3.416422555	CLIC5	53405	213317_at	1.99E-20	60	-3.416422555	3.416422555	13.03496336	9.618540801	4.44E-16	13.03496336
200878_at	-1.410981696	EPAS1	2034	200878_at	2.05E-20	61	-1.410981696	1.410981696	14.66916525	13.25818356	4.57E-16	14.66916525
37028_at	-1.694506007	PPP1R15A	23645	37028_at	2.08E-20	62	-1.694506007	1.694506007	11.86252143	10.16801543	4.63E-16	11.86252143
203878_s_at	3.716016593	MMP11	4320	203878_s_at	2.08E-20	63	3.716016593	3.716016593	6.502583125	10.21859972	4.63E-16	10.21859972
202760_s_at	-1.927996873	AKAP2 /// PALM2-AKAP2	11217 /// 445815	202760_s_at	2.15E-20	64	-1.927996873	1.927996873	12.11328717	10.18529029	4.78E-16	12.11328717
205107_s_at	1.50252136	EFNA4	1945	205107_s_at	2.53E-20	66	1.50252136	1.50252136	7.590613451	9.093134811	5.63E-16	9.093134811
212730_at	-1.665195206	SYNM	23336	212730_at	2.64E-20	67	-1.665195206	1.665195206	10.58681103	8.921615822	5.88E-16	10.58681103
209555_s_at	-2.56765742	CD36	948	209555_s_at	2.80E-20	68	-2.56765742	2.56765742	11.6411643	9.073506877	6.23E-16	11.6411643
205507_at	-1.293760829	ARHGEF15	22899	205507_at	3.04E-20	69	-1.293760829	1.293760829	9.340684538	8.046923709	6.78E-16	9.340684538
208981_at	-1.501177789	PECAM1	5175	208981_at	3.07E-20	70	-1.501177789	1.501177789	13.11280303	11.61162524	6.83E-16	13.11280303
217437_s_at	-1.299973108	TACC1	6867	217437_s_at	3.53E-20	71	-1.299973108	1.299973108	11.49886214	10.19888903	7.87E-16	11.49886214
221861_at	-1.924821769	ARRB1	408	221861_at	3.79E-20	72	-1.924821769	1.924821769	10.40723406	8.482412288	8.44E-16	10.40723406
200911_s_at	-1.105731771	TACC1	6867	200911_s_at	3.85E-20	73	-1.105731771	1.105731771	13.30106375	12.19533198	8.57E-16	13.30106375
206167_s_at	-1.843897062	ARHGAP6	395	206167_s_at	3.92E-20	74	-1.843897062	1.843897062	10.18507886	8.341181796	8.73E-16	10.18507886
218029_at	-1.525458163	FAM65A	79567	218029_at	4.68E-20	75	-1.525458163	1.525458163	9.792259196	8.266801033	1.04E-15	9.792259196
208789_at	-1.602299427	PTRF	284119	208789_at	5.46E-20	77	-1.602299427	1.602299427	13.09109948	11.48880005	1.22E-15	13.09109948
218960_at	5.090503926	TMPRSS4	56649	218960_at	5.56E-20	78	5.090503926	5.090503926	3.858763381	8.949267306	1.24E-15	8.949267306
204731_at	-2.088651967	TGFBR3	7049	204731_at	5.82E-20	79	-2.088651967	2.088651967	11.5009481	9.412296135	1.30E-15	11.5009481
208869_s_at	-1.164990325	GABARAPL1	23710	208869_s_at	6.13E-20	81	-1.164990325	1.164990325	10.89245125	9.727460927	1.36E-15	10.89245125
213169_at	-1.698372277	SEMA5A	9037	213169_at	6.31E-20	82	-1.698372277	1.698372277	10.56684501	8.868472728	1.41E-15	10.56684501
202014_at	-1.895014851	PPP1R15A	23645	202014_at	7.25E-20	83	-1.895014851	1.895014851	11.23697703	9.341962179	1.62E-15	11.23697703
41644_at	-1.426889545	SASH1	23328	41644_at	7.49E-20	84	-1.426889545	1.426889545	11.56823779	10.14134825	1.67E-15	11.56823779
218950_at	-1.253952418	ARAP3	64411	218950_at	7.97E-20	85	-1.253952418	1.253952418	10.23499113	8.981038716	1.78E-15	10.23499113
219761_at	-1.618756476	CLEC1A	51267	219761_at	8.28E-20	86	-1.618756476	1.618756476	9.222229383	7.603472907	1.84E-15	9.222229383
207302_at	-3.582397488	SGCG	6445	207302_at	8.63E-20	87	-3.582397488	3.582397488	8.230080588	4.6476831	1.92E-15	8.230080588
203865_s_at	-1.767306898	ADARB1	104	203865_s_at	1.08E-19	88	-1.767306898	1.767306898	10.8119631	9.044656205	2.40E-15	10.8119631
209014_at	1.153779947	MAGED1	9500	209014_at	1.15E-19	90	1.153779947	1.153779947	11.66441879	12.81819874	2.57E-15	12.81819874
206499_s_at	1.499198536	RCC1	1104	206499_s_at	1.17E-19	91	1.499198536	1.499198536	8.433944809	9.933143345	2.61E-15	9.933143345
208161_s_at	2.337627383	ABCC3	8714	208161_s_at	1.19E-19	92	2.337627383	2.337627383	8.813967509	11.15159489	2.66E-15	11.15159489
213221_s_at	-1.004035636	SIK2	23235	213221_s_at	1.29E-19	93	-1.004035636	1.004035636	9.566673327	8.562637691	2.87E-15	9.566673327
206224_at	4.586839354	CST1	1469	206224_at	1.40E-19	94	4.586839354	4.586839354	4.469856576	9.05669593	3.12E-15	9.05669593
217897_at	-1.587432113	FXYD6	53826	217897_at	1.48E-19	95	-1.587432113	1.587432113	11.56838338	9.980951267	3.29E-15	11.56838338
203888_at	-2.129809788	THBD	7056	203888_at	1.57E-19	96	-2.129809788	2.129809788	11.44959821	9.319788419	3.49E-15	11.44959821
217628_at	-2.851574842	CLIC5	53405	217628_at	1.62E-19	97	-2.851574842	2.851574842	9.471853774	6.620278932	3.62E-15	9.471853774
219958_at	-1.243529862	TMEM74B	55321	219958_at	1.65E-19	98	-1.243529862	1.243529862	9.081107284	7.837577423	3.68E-15	9.081107284
218723_s_at	-1.943271188	RGCC	28984	218723_s_at	1.71E-19	99	-1.943271188	1.943271188	14.34341941	12.40014822	3.81E-15	14.34341941
206855_s_at	-1.116938739	HYAL2	8692	206855_s_at	1.80E-19	100	-1.116938739	1.116938739	11.67254812	10.55560939	4.01E-15	11.67254812
64064_at	-1.306918108	GIMAP1-GIMAP5 /// GIMAP5	55340 /// 100527949	64064_at	1.84E-19	101	-1.306918108	1.306918108	11.34641435	10.03949624	4.09E-15	11.34641435
213316_at	-1.903696209	KIAA1462	57608	213316_at	1.84E-19	102	-1.903696209	1.903696209	10.40422881	8.500532599	4.10E-15	10.40422881
212071_s_at	-1.166606622	SPTBN1	6711	212071_s_at	2.04E-19	103	-1.166606622	1.166606622	14.43690096	13.27029434	4.55E-15	14.43690096
205651_x_at	-1.759526707	RAPGEF4	11069	205651_x_at	2.35E-19	104	-1.759526707	1.759526707	8.664201116	6.90467441	5.25E-15	8.664201116
209169_at	-2.084730731	GPM6B	2824	209169_at	2.37E-19	105	-2.084730731	2.084730731	9.370945806	7.286215075	5.27E-15	9.370945806
203329_at	-1.450389215	PTPRM	5797	203329_at	2.53E-19	106	-1.450389215	1.450389215	10.85770253	9.407313315	5.63E-15	10.85770253
205935_at	-2.092452998	FOXF1	2294	205935_at	2.66E-19	108	-2.092452998	2.092452998	11.08860514	8.996152144	5.94E-15	11.08860514
203980_at	-4.425408027	FABP4	2167	203980_at	2.93E-19	109	-4.425408027	4.425408027	13.18826089	8.762852859	6.52E-15	13.18826089
203887_s_at	-1.925657655	THBD	7056	203887_s_at	2.95E-19	110	-1.925657655	1.925657655	12.29565953	10.37000188	6.57E-15	12.29565953
202503_s_at	2.028548008	KIAA0101	9768	202503_s_at	3.11E-19	111	2.028548008	2.028548008	8.811664368	10.84021238	6.92E-15	10.84021238
209481_at	-1.076022319	SNRK	54861	209481_at	3.65E-19	112	-1.076022319	1.076022319	12.04106517	10.96504285	8.14E-15	12.04106517
201340_s_at	1.448623516	ENC1	8507	201340_s_at	3.68E-19	113	1.448623516	1.448623516	7.269837857	8.718461373	8.20E-15	8.718461373
204115_at	-1.910160551	GNG11	2791	204115_at	3.82E-19	114	-1.910160551	1.910160551	12.33032074	10.42016019	8.51E-15	12.33032074
206868_at	-1.111369331	STARD8	9754	206868_at	3.85E-19	115	-1.111369331	1.111369331	9.14789226	8.036522929	8.59E-15	9.14789226
202311_s_at	3.023990696	COL1A1	1277	202311_s_at	3.95E-19	117	3.023990696	3.023990696	7.754001515	10.77799221	8.81E-15	10.77799221
220192_x_at	2.345871412	SPDEF	25803	220192_x_at	4.12E-19	118	2.345871412	2.345871412	6.899143353	9.245014765	9.18E-15	9.245014765
213900_at	-1.992130937	FAM189A2	9413	213900_at	4.25E-19	119	-1.992130937	1.992130937	10.67942342	8.687292479	9.46E-15	10.67942342
204468_s_at	-1.897369295	TIE1	7075	204468_s_at	4.64E-19	120	-1.897369295	1.897369295	10.81844038	8.921071086	1.03E-14	10.81844038
219993_at	-1.855690064	SOX17	64321	219993_at	4.68E-19	121	-1.855690064	1.855690064	9.453065547	7.597375483	1.04E-14	9.453065547
218313_s_at	1.44223326	GALNT7	51809	218313_s_at	5.18E-19	122	1.44223326	1.44223326	10.17796454	11.6201978	1.15E-14	11.6201978
218392_x_at	1.378497477	SFXN1	94081	218392_x_at	5.38E-19	123	1.378497477	1.378497477	7.74850082	9.126998297	1.20E-14	9.126998297
212636_at	-1.658608988	QKI	9444	212636_at	5.69E-19	124	-1.658608988	1.658608988	12.58262526	10.92401627	1.27E-14	12.58262526
213620_s_at	-1.633890289	ICAM2	3384	213620_s_at	5.77E-19	126	-1.633890289	1.633890289	12.4566843	10.82279401	1.28E-14	12.4566843
204642_at	-2.156085622	S1PR1	1901	204642_at	5.78E-19	127	-2.156085622	2.156085622	11.03627557	8.880189946	1.29E-14	11.03627557
218711_s_at	-2.653520951	SDPR	8436	218711_s_at	5.91E-19	128	-2.653520951	2.653520951	10.79167794	8.138156987	1.32E-14	10.79167794
206488_s_at	-2.566792228	CD36	948	206488_s_at	6.04E-19	129	-2.566792228	2.566792228	11.93116521	9.364372977	1.35E-14	11.93116521
203256_at	3.615688343	CDH3	1001	203256_at	6.06E-19	130	3.615688343	3.615688343	6.462705402	10.07839374	1.35E-14	10.07839374
216548_x_at	1.574657152	HMGB3P1	128872	216548_x_at	6.51E-19	131	1.574657152	1.574657152	7.223323511	8.797980663	1.45E-14	8.797980663
203373_at	-2.037468673	SOCS2	8835	203373_at	7.07E-19	133	-2.037468673	2.037468673	12.56434809	10.52687942	1.58E-14	12.56434809
209841_s_at	-2.446057903	LRRN3	54674	209841_s_at	7.91E-19	134	-2.446057903	2.446057903	10.20357098	7.757513076	1.76E-14	10.20357098
206953_s_at	-1.984348325	LPHN2	23266	206953_s_at	7.92E-19	135	-1.984348325	1.984348325	11.81033194	9.825983616	1.76E-14	11.81033194
204683_at	-1.339959689	ICAM2	3384	204683_at	8.03E-19	136	-1.339959689	1.339959689	10.88158075	9.541621058	1.79E-14	10.88158075
218930_s_at	1.242221033	TMEM106B	54664	218930_s_at	8.54E-19	137	1.242221033	1.242221033	10.13976112	11.38198216	1.90E-14	11.38198216
205405_at	-1.758291147	SEMA5A	9037	205405_at	9.63E-19	138	-1.758291147	1.758291147	9.99721783	8.238926683	2.14E-14	9.99721783
204975_at	-1.82741504	EMP2	2013	204975_at	1.09E-18	140	-1.82741504	1.82741504	14.03176381	12.20434877	2.42E-14	14.03176381
202112_at	-1.954631225	VWF	7450	202112_at	1.09E-18	141	-1.954631225	1.954631225	13.03234299	11.07771176	2.43E-14	13.03234299
202878_s_at	-1.717628063	CD93	22918	202878_s_at	1.25E-18	143	-1.717628063	1.717628063	13.17590501	11.45827695	2.79E-14	13.17590501
203065_s_at	-2.583270591	CAV1	857	203065_s_at	1.26E-18	144	-2.583270591	2.583270591	13.73829467	11.15502408	2.81E-14	13.73829467
206170_at	-1.938103905	ADRB2	154	206170_at	1.27E-18	145	-1.938103905	1.938103905	11.00679288	9.068688974	2.84E-14	11.00679288
202947_s_at	-1.271372147	GYPC	2995	202947_s_at	1.27E-18	146	-1.271372147	1.271372147	11.6789923	10.40762016	2.84E-14	11.6789923
201811_x_at	-1.289424791	SH3BP5	9467	201811_x_at	1.36E-18	148	-1.289424791	1.289424791	13.18145974	11.89203495	3.03E-14	13.18145974
219059_s_at	-2.730745325	LYVE1	10894	219059_s_at	1.39E-18	149	-2.730745325	2.730745325	10.64354906	7.912803735	3.10E-14	10.64354906
203476_at	1.365309087	TPBG	7162	203476_at	1.41E-18	150	1.365309087	1.365309087	10.05166828	11.41697737	3.14E-14	11.41697737
207519_at	-4.065216459	SLC6A4	6532	207519_at	1.47E-18	151	-4.065216459	4.065216459	9.940161242	5.874944782	3.27E-14	9.940161242
218656_s_at	-1.488423276	LHFP	10186	218656_s_at	1.56E-18	153	-1.488423276	1.488423276	12.09538391	10.60696063	3.48E-14	12.09538391
218805_at	-1.439484342	GIMAP1-GIMAP5 /// GIMAP5	55340 /// 100527949	218805_at	1.56E-18	154	-1.439484342	1.439484342	11.35756355	9.918079212	3.48E-14	11.35756355
211056_s_at	1.579800224	SRD5A1	6715	211056_s_at	1.57E-18	155	1.579800224	1.579800224	6.991702504	8.571502728	3.51E-14	8.571502728
217781_s_at	-1.095772781	ZNF106	64397	217781_s_at	1.71E-18	156	-1.095772781	1.095772781	11.4726101	10.37683732	3.82E-14	11.4726101
220244_at	-1.522915138	LINC00312	29931	220244_at	1.76E-18	158	-1.522915138	1.522915138	10.2665462	8.743631058	3.93E-14	10.2665462
218665_at	-1.373046898	FZD4	8322	218665_at	1.79E-18	159	-1.373046898	1.373046898	10.45435701	9.081310114	3.98E-14	10.45435701
220758_s_at	-1.275269905	ROBO4	54538	220758_s_at	1.83E-18	160	-1.275269905	1.275269905	8.770169525	7.49489962	4.07E-14	8.770169525
207547_s_at	-3.096556285	FAM107A /// LOC101059937	11170 /// 101059937	207547_s_at	1.87E-18	161	-3.096556285	3.096556285	11.29109114	8.19453486	4.17E-14	11.29109114
213974_at	-2.046367652	ADAMTSL3	57188	213974_at	1.95E-18	162	-2.046367652	2.046367652	9.61424031	7.567872658	4.34E-14	9.61424031
205632_s_at	-1.841202337	PIP5K1B	8395	205632_s_at	1.96E-18	163	-1.841202337	1.841202337	10.84259295	9.001390611	4.38E-14	10.84259295
220677_s_at	-2.725499171	ADAMTS8	11095	220677_s_at	2.08E-18	164	-2.725499171	2.725499171	9.389338975	6.663839805	4.64E-14	9.389338975
201923_at	1.052814884	PRDX4	10549	201923_at	2.09E-18	165	1.052814884	1.052814884	12.0132404	13.06605528	4.66E-14	13.06605528
203835_at	-1.961812749	LRRC32	2615	203835_at	2.22E-18	166	-1.961812749	1.961812749	11.36217211	9.400359366	4.94E-14	11.36217211
204931_at	-2.832876626	TCF21	6943	204931_at	2.27E-18	167	-2.832876626	2.832876626	11.47216982	8.63929319	5.06E-14	11.47216982
213237_at	1.039235325	KNOP1	400506	213237_at	2.45E-18	168	1.039235325	1.039235325	7.651735462	8.690970787	5.47E-14	8.690970787
213441_x_at	1.951666254	SPDEF	25803	213441_x_at	2.50E-18	169	1.951666254	1.951666254	7.519277889	9.470944143	5.56E-14	9.470944143
202786_at	1.289962109	STK39	27347	202786_at	2.53E-18	170	1.289962109	1.289962109	9.567058432	10.85702054	5.64E-14	10.85702054
38037_at	-2.054063514	HBEGF	1839	38037_at	2.71E-18	171	-2.054063514	2.054063514	11.15487254	9.100809025	6.05E-14	11.15487254
208961_s_at	-1.643647956	KLF6	1316	208961_s_at	2.97E-18	172	-1.643647956	1.643647956	13.08540396	11.44175601	6.61E-14	13.08540396
203434_s_at	-2.668657079	MME	4311	203434_s_at	3.02E-18	173	-2.668657079	2.668657079	9.457250343	6.788593264	6.73E-14	9.457250343
210838_s_at	-1.428700523	ACVRL1	94	210838_s_at	3.08E-18	174	-1.428700523	1.428700523	9.148661561	7.719961038	6.86E-14	9.148661561
219777_at	-1.919662479	GIMAP6	474344	219777_at	3.20E-18	175	-1.919662479	1.919662479	11.65165714	9.731994663	7.12E-14	11.65165714
205003_at	-1.470563742	DOCK4	9732	205003_at	3.24E-18	176	-1.470563742	1.470563742	12.12716396	10.65660021	7.21E-14	12.12716396
210299_s_at	-2.974499705	FHL1	2273	210299_s_at	3.36E-18	178	-2.974499705	2.974499705	12.32219662	9.347696911	7.49E-14	12.32219662
212097_at	-2.20414478	CAV1	857	212097_at	3.51E-18	179	-2.20414478	2.20414478	14.74521704	12.54107226	7.82E-14	14.74521704
201292_at	2.573860055	TOP2A	7153	201292_at	3.62E-18	180	2.573860055	2.573860055	7.289737629	9.863597684	8.07E-14	9.863597684
204154_at	-2.097130994	CDO1	1036	204154_at	3.62E-18	181	-2.097130994	2.097130994	10.11599472	8.018863724	8.07E-14	10.11599472
206658_at	-3.654491775	UPK3B	80761	206658_at	3.62E-18	182	-3.654491775	3.654491775	10.13898471	6.484492933	8.07E-14	10.13898471
201013_s_at	1.218038131	PAICS	10606	201013_s_at	3.68E-18	183	1.218038131	1.218038131	10.13892239	11.35696052	8.19E-14	11.35696052
214505_s_at	-2.775176982	FHL1	2273	214505_s_at	4.13E-18	184	-2.775176982	2.775176982	11.73524586	8.960068874	9.21E-14	11.73524586
203910_at	-1.275643358	ARHGAP29	9411	203910_at	4.19E-18	185	-1.275643358	1.275643358	12.40096736	11.12532401	9.32E-14	12.40096736
221846_s_at	-1.518602681	CASKIN2	57513	221846_s_at	4.29E-18	187	-1.518602681	1.518602681	9.904748468	8.386145787	9.56E-14	9.904748468
202747_s_at	-1.679205913	ITM2A	9452	202747_s_at	4.54E-18	189	-1.679205913	1.679205913	11.62888278	9.949676862	1.01E-13	11.62888278
219508_at	3.465554281	GCNT3	9245	219508_at	4.87E-18	190	3.465554281	3.465554281	6.032760798	9.498315079	1.09E-13	9.498315079
212680_x_at	1.14648076	PPP1R14B	26472	212680_x_at	5.37E-18	191	1.14648076	1.14648076	9.494799808	10.64128057	1.20E-13	10.64128057
203812_at	-1.639320043	SLIT3	6586	203812_at	5.44E-18	192	-1.639320043	1.639320043	9.854652021	8.215331979	1.21E-13	9.854652021
219315_s_at	-1.417546726	TMEM204	79652	219315_s_at	5.47E-18	193	-1.417546726	1.417546726	11.77965567	10.36210894	1.22E-13	11.77965567
213069_at	-1.510477826	HEG1	57493	213069_at	5.52E-18	194	-1.510477826	1.510477826	12.31911866	10.80864084	1.23E-13	12.31911866
213541_s_at	-1.758048268	ERG	2078	213541_s_at	5.65E-18	195	-1.758048268	1.758048268	10.41446036	8.656412093	1.26E-13	10.41446036
205206_at	-2.462678785	KAL1	3730	205206_at	5.72E-18	196	-2.462678785	2.462678785	12.77052368	10.3078449	1.28E-13	12.77052368
37384_at	-1.289023097	PPM1F	9647	37384_at	6.00E-18	197	-1.289023097	1.289023097	10.40512182	9.116098721	1.34E-13	10.40512182
211237_s_at	-2.90186694	FGFR4	2264	211237_s_at	6.17E-18	198	-2.90186694	2.90186694	8.036658964	5.134792023	1.38E-13	8.036658964
214404_x_at	2.281233656	SPDEF	25803	214404_x_at	6.40E-18	199	2.281233656	2.281233656	6.871000187	9.152233843	1.43E-13	9.152233843
40687_at	-1.178452242	GJA4	2701	40687_at	7.13E-18	200	-1.178452242	1.178452242	8.99416179	7.815709548	1.59E-13	8.99416179
211458_s_at	-1.179509173	GABARAPL1 /// GABARAPL3	23710 /// 23766	211458_s_at	7.19E-18	201	-1.179509173	1.179509173	12.1838811	11.00437193	1.60E-13	12.1838811
211161_s_at	2.053754548	COL3A1	1281	211161_s_at	7.27E-18	202	2.053754548	2.053754548	11.66136568	13.71512023	1.62E-13	13.71512023
209904_at	-4.420502656	TNNC1	7134	209904_at	7.29E-18	203	-4.420502656	4.420502656	11.18474353	6.76424087	1.62E-13	11.18474353
218764_at	-1.073836385	PRKCH	5583	218764_at	7.56E-18	204	-1.073836385	1.073836385	11.40860396	10.33476757	1.68E-13	11.40860396
211986_at	-1.436994313	AHNAK	79026	211986_at	7.89E-18	205	-1.436994313	1.436994313	13.5435189	12.10652458	1.76E-13	13.5435189
203006_at	-1.115223643	INPP5A	3632	203006_at	8.10E-18	206	-1.115223643	1.115223643	11.38299026	10.26776662	1.80E-13	11.38299026
218775_s_at	-1.68221523	CLDN22 /// WWC2	53842 /// 80014	218775_s_at	8.61E-18	207	-1.68221523	1.68221523	9.727388186	8.045172956	1.92E-13	9.727388186
203821_at	-2.022464773	HBEGF	1839	203821_at	8.64E-18	208	-2.022464773	2.022464773	12.26613044	10.24366566	1.92E-13	12.26613044
220994_s_at	-3.322804846	STXBP6	29091	220994_s_at	8.77E-18	210	-3.322804846	3.322804846	9.549043095	6.226238249	1.95E-13	9.549043095
202746_at	-1.671223871	ITM2A	9452	202746_at	9.12E-18	211	-1.671223871	1.671223871	12.27533512	10.60411125	2.03E-13	12.27533512
203744_at	2.061146799	HMGB3	3149	203744_at	9.52E-18	212	2.061146799	2.061146799	9.03097078	11.09211758	2.12E-13	11.09211758
213618_at	-1.098848431	ARAP2	116984	213618_at	1.04E-17	214	-1.098848431	1.098848431	10.93021193	9.831363501	2.31E-13	10.93021193
209789_at	-2.313779308	CORO2B	10391	209789_at	1.17E-17	216	-2.313779308	2.313779308	8.378180236	6.064400927	2.61E-13	8.378180236
202310_s_at	2.445897449	COL1A1	1277	202310_s_at	1.18E-17	217	2.445897449	2.445897449	11.37754575	13.8234432	2.64E-13	13.8234432
209283_at	-1.615285725	CRYAB	1410	209283_at	1.28E-17	218	-1.615285725	1.615285725	10.96166198	9.346376251	2.84E-13	10.96166198
202575_at	3.118807233	CRABP2	1382	202575_at	1.28E-17	219	3.118807233	3.118807233	7.366315592	10.48512283	2.85E-13	10.48512283
209894_at	-1.804882753	LEPR	3953	209894_at	1.39E-17	220	-1.804882753	1.804882753	11.95569521	10.15081246	3.10E-13	11.95569521
204675_at	1.80270509	SRD5A1	6715	204675_at	1.48E-17	223	1.80270509	1.80270509	8.148216818	9.950921907	3.30E-13	9.950921907
213456_at	-4.778182558	SOSTDC1	25928	213456_at	1.50E-17	225	-4.778182558	4.778182558	10.3839738	5.605791247	3.34E-13	10.3839738
212115_at	1.202716671	HN1L	90861	212115_at	1.54E-17	226	1.202716671	1.202716671	10.43431409	11.63703077	3.42E-13	11.63703077
215016_x_at	-1.143794129	DST	667	215016_x_at	1.55E-17	228	-1.143794129	1.143794129	12.5963541	11.45255997	3.46E-13	12.5963541
201148_s_at	-1.616124192	TIMP3	7078	201148_s_at	1.61E-17	229	-1.616124192	1.616124192	11.53132729	9.9152031	3.58E-13	11.53132729
202468_s_at	-1.180986715	CTNNAL1	8727	202468_s_at	1.66E-17	232	-1.180986715	1.180986715	11.82085568	10.63986897	3.70E-13	11.82085568
204072_s_at	-1.520000679	FRY	10129	204072_s_at	1.68E-17	234	-1.520000679	1.520000679	11.71296931	10.19296863	3.75E-13	11.71296931
218326_s_at	1.827492936	LGR4	55366	218326_s_at	1.70E-17	235	1.827492936	1.827492936	8.111554719	9.939047655	3.80E-13	9.939047655
206148_at	-2.155793172	IL3RA	3563	206148_at	1.88E-17	237	-2.155793172	2.155793172	7.70740439	5.551611218	4.18E-13	7.70740439
219165_at	-1.264419257	PDLIM2	64236	219165_at	1.92E-17	238	-1.264419257	1.264419257	11.33801724	10.07359798	4.28E-13	11.33801724
208555_x_at	2.576046041	CST2	1470	208555_x_at	1.95E-17	239	2.576046041	2.576046041	6.121839412	8.697885453	4.35E-13	8.697885453
202404_s_at	1.873402289	COL1A2	1278	202404_s_at	1.96E-17	240	1.873402289	1.873402289	11.94285033	13.81625262	4.36E-13	13.81625262
208056_s_at	-1.232585414	CBFA2T3	863	208056_s_at	2.03E-17	242	-1.232585414	1.232585414	8.605957995	7.373372581	4.53E-13	8.605957995
212923_s_at	-1.241606486	PXDC1	221749	212923_s_at	2.09E-17	243	-1.241606486	1.241606486	11.67891622	10.43730973	4.65E-13	11.67891622
210090_at	-3.397942512	ARC	23237	210090_at	2.11E-17	244	-3.397942512	3.397942512	7.501603938	4.103661426	4.70E-13	7.501603938
219046_s_at	-1.626002414	PKNOX2	63876	219046_s_at	2.14E-17	246	-1.626002414	1.626002414	9.18279982	7.556797406	4.77E-13	9.18279982
212486_s_at	-1.343439535	FYN	2534	212486_s_at	2.17E-17	247	-1.343439535	1.343439535	9.644126517	8.300686982	4.84E-13	9.644126517
218858_at	1.691111746	DEPTOR	64798	218858_at	2.24E-17	248	1.691111746	1.691111746	8.885877073	10.57698882	4.99E-13	10.57698882
208868_s_at	-1.411729829	GABARAPL1	23710	208868_s_at	2.32E-17	249	-1.411729829	1.411729829	10.02656614	8.614836313	5.18E-13	10.02656614
219429_at	1.5943062	FA2H	79152	219429_at	2.43E-17	250	1.5943062	1.5943062	7.505888062	9.100194262	5.42E-13	9.100194262
63305_at	-1.638845944	PKNOX2	63876	63305_at	2.49E-17	251	-1.638845944	1.638845944	9.233416439	7.594570495	5.55E-13	9.233416439
209897_s_at	-1.800719778	SLIT2	9353	209897_s_at	2.74E-17	253	-1.800719778	1.800719778	11.82881968	10.0280999	6.10E-13	11.82881968
211208_s_at	1.008384229	CASK	8573	211208_s_at	2.97E-17	256	1.008384229	1.008384229	10.17361527	11.1819995	6.62E-13	11.1819995
221729_at	1.83249401	COL5A2	1290	221729_at	3.02E-17	257	1.83249401	1.83249401	10.56132842	12.39382244	6.73E-13	12.39382244
219821_s_at	-1.262619556	GFOD1	54438	219821_s_at	3.03E-17	258	-1.262619556	1.262619556	10.31779336	9.055173801	6.74E-13	10.31779336
217504_at	-1.461760235	ABCA6	23460	217504_at	3.12E-17	259	-1.461760235	1.461760235	8.926037695	7.46427746	6.95E-13	8.926037695
218678_at	-1.568692459	NES	10763	218678_at	3.30E-17	261	-1.568692459	1.568692459	11.01743578	9.448743325	7.34E-13	11.01743578
209170_s_at	-2.264916897	GPM6B	2824	209170_s_at	3.35E-17	262	-2.264916897	2.264916897	11.34857488	9.083657984	7.47E-13	11.34857488
207363_at	-2.646573521	RS1	6247	207363_at	3.38E-17	263	-2.646573521	2.646573521	6.892419824	4.245846303	7.52E-13	6.892419824
218897_at	1.290753857	TMEM177	80775	218897_at	3.38E-17	264	1.290753857	1.290753857	7.130932129	8.421685986	7.52E-13	8.421685986
214088_s_at	1.793986037	FUT3	2525	214088_s_at	3.44E-17	266	1.793986037	1.793986037	7.123919769	8.917905806	7.66E-13	8.917905806
221747_at	-1.423127082	TNS1	7145	221747_at	3.49E-17	267	-1.423127082	1.423127082	11.98184113	10.55871404	7.77E-13	11.98184113
203542_s_at	-1.396079092	KLF9	687	203542_s_at	3.52E-17	268	-1.396079092	1.396079092	11.08222896	9.686149868	7.85E-13	11.08222896
217546_at	-3.244688391	MT1M	4499	217546_at	3.77E-17	270	-3.244688391	3.244688391	11.9516043	8.706915914	8.39E-13	11.9516043
214614_at	3.226214648	MNX1	3110	214614_at	3.81E-17	271	3.226214648	3.226214648	4.702675147	7.928889795	8.49E-13	7.928889795
201540_at	-2.288445047	FHL1	2273	201540_at	4.14E-17	273	-2.288445047	2.288445047	14.40624247	12.11779743	9.23E-13	14.40624247
204153_s_at	-1.233597189	MFNG	4242	204153_s_at	4.32E-17	274	-1.233597189	1.233597189	10.22815704	8.994559848	9.62E-13	10.22815704
206382_s_at	-3.33802953	BDNF	627	206382_s_at	4.51E-17	275	-3.33802953	3.33802953	7.486386386	4.148356856	1.00E-12	7.486386386
211699_x_at	-2.47250778	HBA1 /// HBA2	3039 /// 3040	211699_x_at	4.54E-17	276	-2.47250778	2.47250778	14.43057138	11.9580636	1.01E-12	14.43057138
205978_at	-2.360285592	KL	9365	205978_at	4.56E-17	277	-2.360285592	2.360285592	8.92728265	6.566997058	1.02E-12	8.92728265
220318_at	2.740381955	EPN3	55040	220318_at	4.63E-17	278	2.740381955	2.740381955	3.499139719	6.239521674	1.03E-12	6.239521674
205866_at	-3.79362808	FCN3	8547	205866_at	4.70E-17	279	-3.79362808	3.79362808	12.43718459	8.643556508	1.05E-12	12.43718459
205027_s_at	-1.669175124	MAP3K8	1326	205027_s_at	4.73E-17	280	-1.669175124	1.669175124	10.25150394	8.582328813	1.05E-12	10.25150394
218424_s_at	1.34133322	STEAP3	55240	218424_s_at	4.96E-17	281	1.34133322	1.34133322	9.273729295	10.61506252	1.11E-12	10.61506252
212226_s_at	-1.019517223	PPAP2B	8613	212226_s_at	5.09E-17	282	-1.019517223	1.019517223	12.37152093	11.3520037	1.13E-12	12.37152093
211998_at	-1.390712657	H3F3A /// H3F3B /// MIR4738	3020 /// 3021 /// 100616282	211998_at	5.12E-17	283	-1.390712657	1.390712657	11.88571477	10.49500212	1.14E-12	11.88571477
206423_at	-2.219080973	ANGPTL7	10218	206423_at	5.14E-17	284	-2.219080973	2.219080973	6.314721341	4.095640368	1.15E-12	6.314721341
205554_s_at	-2.189688326	DNASE1L3	1776	205554_s_at	5.21E-17	285	-2.189688326	2.189688326	10.13448255	7.944794221	1.16E-12	10.13448255
204442_x_at	-1.862294952	LTBP4	8425	204442_x_at	5.21E-17	286	-1.862294952	1.862294952	10.53518593	8.672890982	1.16E-12	10.53518593
222067_x_at	1.791260316	HIST1H2BD	3017	222067_x_at	5.23E-17	287	1.791260316	1.791260316	8.926217677	10.71747799	1.17E-12	10.71747799
205792_at	-2.388107116	WISP2	8839	205792_at	5.35E-17	288	-2.388107116	2.388107116	10.04248314	7.654376025	1.19E-12	10.04248314
209764_at	-1.613089411	MGAT3	4248	209764_at	5.43E-17	289	-1.613089411	1.613089411	8.601336292	6.988246881	1.21E-12	8.601336292
222121_at	-2.502233559	ARHGEF26	26084	222121_at	5.56E-17	291	-2.502233559	2.502233559	8.414041505	5.911807946	1.24E-12	8.414041505
205471_s_at	-1.833525494	DACH1	1602	205471_s_at	5.63E-17	292	-1.833525494	1.833525494	9.201422276	7.367896782	1.25E-12	9.201422276
205952_at	-2.706657712	KCNK3	3777	205952_at	5.70E-17	293	-2.706657712	2.706657712	10.16256012	7.455902412	1.27E-12	10.16256012
202732_at	-1.167988509	PKIG	11142	202732_at	5.80E-17	294	-1.167988509	1.167988509	12.11635906	10.94837055	1.29E-12	12.11635906
203228_at	1.178310996	PAFAH1B3	5050	203228_at	5.89E-17	295	1.178310996	1.178310996	8.372658049	9.550969045	1.31E-12	9.550969045
209035_at	2.022955752	MDK	4192	209035_at	6.03E-17	296	2.022955752	2.022955752	8.842440034	10.86539579	1.34E-12	10.86539579
219436_s_at	-2.440213534	EMCN	51705	219436_s_at	6.04E-17	297	-2.440213534	2.440213534	10.38012963	7.939916096	1.34E-12	10.38012963
202954_at	1.797624604	UBE2C	11065	202954_at	6.21E-17	298	1.797624604	1.797624604	7.633044793	9.430669397	1.38E-12	9.430669397
216905_s_at	1.508916768	ST14	6768	216905_s_at	6.24E-17	299	1.508916768	1.508916768	8.14178921	9.650705978	1.39E-12	9.650705978
205339_at	1.676799129	STIL	6491	205339_at	6.33E-17	300	1.676799129	1.676799129	6.676364138	8.353163267	1.41E-12	8.353163267
213247_at	-1.993962775	SVEP1	79987	213247_at	6.86E-17	301	-1.993962775	1.993962775	10.58296956	8.589006785	1.53E-12	10.58296956
219288_at	1.112124261	C3orf14	57415	219288_at	7.05E-17	303	1.112124261	1.112124261	9.400914404	10.51303866	1.57E-12	10.51303866
222317_at	-1.38621258	PDE3B	5140	222317_at	7.10E-17	304	-1.38621258	1.38621258	8.47566611	7.08945353	1.58E-12	8.47566611
220301_at	-1.474837154	CCDC102B	79839	220301_at	7.14E-17	305	-1.474837154	1.474837154	9.583652364	8.10881521	1.59E-12	9.583652364
204320_at	4.581476374	COL11A1	1301	204320_at	8.01E-17	307	4.581476374	4.581476374	5.227943225	9.809419598	1.78E-12	9.809419598
219836_at	-2.545226794	ZBED2	79413	219836_at	8.28E-17	309	-2.545226794	2.545226794	9.312964237	6.767737443	1.85E-12	9.312964237
209840_s_at	-2.817322555	LRRN3	54674	209840_s_at	8.50E-17	311	-2.817322555	2.817322555	9.221126982	6.403804427	1.89E-12	9.221126982
202342_s_at	1.416941357	TRIM2	23321	202342_s_at	8.89E-17	312	1.416941357	1.416941357	9.960387633	11.37732899	1.98E-12	11.37732899
203083_at	2.202060864	THBS2	7058	203083_at	9.39E-17	314	2.202060864	2.202060864	9.56390429	11.76596515	2.09E-12	11.76596515
212254_s_at	-1.143708423	DST	667	212254_s_at	9.45E-17	315	-1.143708423	1.143708423	12.48621276	11.34250434	2.11E-12	12.48621276
201539_s_at	-2.527300619	FHL1	2273	201539_s_at	9.52E-17	316	-2.527300619	2.527300619	10.78565929	8.258358676	2.12E-12	10.78565929
201291_s_at	3.217678427	TOP2A	7153	201291_s_at	9.95E-17	318	3.217678427	3.217678427	5.347578035	8.565256462	2.22E-12	8.565256462
200700_s_at	1.12733151	KDELR2	11014	200700_s_at	9.99E-17	319	1.12733151	1.12733151	11.31109927	12.43843078	2.22E-12	12.43843078
203323_at	-2.226013139	CAV2	858	203323_at	1.03E-16	320	-2.226013139	2.226013139	13.41527479	11.18926165	2.29E-12	13.41527479
203143_s_at	-1.104524164	KIAA0040	9674	203143_s_at	1.04E-16	321	-1.104524164	1.104524164	10.80062812	9.696103958	2.32E-12	10.80062812
219230_at	-3.315777595	TMEM100	55273	219230_at	1.04E-16	322	-3.315777595	3.315777595	12.33355447	9.017776875	2.32E-12	12.33355447
221841_s_at	-2.292657698	KLF4	9314	221841_s_at	1.04E-16	323	-2.292657698	2.292657698	13.61253477	11.31987707	2.32E-12	13.61253477
219213_at	-1.677461654	JAM2	58494	219213_at	1.05E-16	324	-1.677461654	1.677461654	10.57532805	8.897866395	2.33E-12	10.57532805
208609_s_at	-2.056022773	LOC101060681 /// TNXA /// TNXB	7146 /// 7148 /// 101060681	208609_s_at	1.06E-16	325	-2.056022773	2.056022773	10.4297493	8.37372653	2.36E-12	10.4297493
205357_s_at	-2.137817518	AGTR1	185	205357_s_at	1.07E-16	326	-2.137817518	2.137817518	9.818196136	7.680378618	2.39E-12	9.818196136
203543_s_at	-1.601643221	KLF9	687	203543_s_at	1.10E-16	327	-1.601643221	1.601643221	11.91348183	10.3118386	2.45E-12	11.91348183
204249_s_at	-1.167790392	LMO2	4005	204249_s_at	1.12E-16	328	-1.167790392	1.167790392	11.21692376	10.04913337	2.49E-12	11.21692376
202667_s_at	1.095387681	SLC39A7	7922	202667_s_at	1.14E-16	329	1.095387681	1.095387681	8.739173908	9.834561589	2.53E-12	9.834561589
209355_s_at	-1.428546203	PPAP2B	8613	209355_s_at	1.23E-16	330	-1.428546203	1.428546203	11.39644245	9.967896247	2.75E-12	11.39644245
205750_at	1.088587377	BPHL	670	205750_at	1.23E-16	331	1.088587377	1.088587377	8.121358885	9.209946262	2.75E-12	9.209946262
208790_s_at	-1.539071418	PTRF	284119	208790_s_at	1.25E-16	332	-1.539071418	1.539071418	10.21327915	8.674207732	2.78E-12	10.21327915
222304_x_at	-1.372507102	LOC100509541 /// OR7E47P	26628 /// 100509541	222304_x_at	1.30E-16	333	-1.372507102	1.372507102	9.835303375	8.462796273	2.89E-12	9.835303375
218726_at	2.489376125	HJURP	55355	218726_at	1.30E-16	334	2.489376125	2.489376125	5.053361063	7.542737188	2.90E-12	7.542737188
204825_at	1.992740563	MELK	9833	204825_at	1.31E-16	335	1.992740563	1.992740563	6.920194914	8.912935477	2.91E-12	8.912935477
202551_s_at	-1.179689649	CRIM1	51232	202551_s_at	1.31E-16	336	-1.179689649	1.179689649	11.55986989	10.38018024	2.92E-12	11.55986989
219682_s_at	-1.273388852	TBX3	6926	219682_s_at	1.44E-16	339	-1.273388852	1.273388852	9.679568878	8.406180026	3.20E-12	9.679568878
220037_s_at	-3.089794649	LYVE1	10894	220037_s_at	1.45E-16	340	-3.089794649	3.089794649	9.30190931	6.212114661	3.24E-12	9.30190931
204026_s_at	1.7126801	ZWINT	11130	204026_s_at	1.47E-16	341	1.7126801	1.7126801	8.644647972	10.35732807	3.27E-12	10.35732807
205713_s_at	3.268287421	COMP	1311	205713_s_at	1.47E-16	343	3.268287421	3.268287421	5.599576357	8.867863777	3.27E-12	8.867863777
205846_at	-1.694361136	PTPRB	5787	205846_at	1.47E-16	344	-1.694361136	1.694361136	9.753952145	8.059591008	3.28E-12	9.753952145
204007_at	-2.344789983	FCGR3B	2215	204007_at	1.50E-16	346	-2.344789983	2.344789983	11.76518185	9.420391865	3.35E-12	11.76518185
218350_s_at	1.070870711	GMNN	51053	218350_s_at	1.55E-16	347	1.070870711	1.070870711	9.720802683	10.79167339	3.45E-12	10.79167339
212230_at	-1.13995304	PPAP2B	8613	212230_at	1.55E-16	348	-1.13995304	1.13995304	12.32539786	11.18544482	3.46E-12	12.32539786
208983_s_at	-1.792761662	PECAM1	5175	208983_s_at	1.58E-16	349	-1.792761662	1.792761662	11.99799115	10.20522949	3.52E-12	11.99799115
221552_at	-1.072563638	ABHD6	57406	221552_at	1.59E-16	350	-1.072563638	1.072563638	9.29824111	8.225677471	3.55E-12	9.29824111
213506_at	1.54767028	F2RL1	2150	213506_at	1.69E-16	351	1.54767028	1.54767028	9.31853582	10.8662061	3.78E-12	10.8662061
220006_at	-2.8141704	EFCC1	79825	220006_at	1.70E-16	352	-2.8141704	2.8141704	8.159108999	5.344938599	3.80E-12	8.159108999
204894_s_at	-2.212799213	AOC3	8639	204894_s_at	1.72E-16	353	-2.212799213	2.212799213	12.26149585	10.04869664	3.82E-12	12.26149585
206637_at	-1.431231177	P2RY14	9934	206637_at	1.72E-16	354	-1.431231177	1.431231177	10.38266917	8.951437991	3.84E-12	10.38266917
200965_s_at	-1.278366816	ABLIM1	3983	200965_s_at	1.84E-16	355	-1.278366816	1.278366816	12.63513371	11.35676689	4.10E-12	12.63513371
218995_s_at	-1.692848372	EDN1	1906	218995_s_at	1.86E-16	356	-1.692848372	1.692848372	11.54808606	9.855237684	4.15E-12	11.54808606
203988_s_at	1.224286392	FUT8	2530	203988_s_at	1.88E-16	357	1.224286392	1.224286392	9.014855014	10.23914141	4.19E-12	10.23914141
202341_s_at	1.628179568	TRIM2	23321	202341_s_at	1.93E-16	359	1.628179568	1.628179568	9.210698818	10.83887839	4.30E-12	10.83887839
202910_s_at	-1.306982237	CD97	976	202910_s_at	1.95E-16	361	-1.306982237	1.306982237	11.50598011	10.19899788	4.35E-12	11.50598011
216623_x_at	3.035018609	TOX3	27324	216623_x_at	2.07E-16	363	3.035018609	3.035018609	7.641452493	10.6764711	4.62E-12	10.6764711
207165_at	2.407784401	HMMR	3161	207165_at	2.08E-16	364	2.407784401	2.407784401	6.518338945	8.926123346	4.63E-12	8.926123346
221133_s_at	-4.590484529	CLDN18	51208	221133_s_at	2.10E-16	365	-4.590484529	4.590484529	10.69903127	6.108546745	4.67E-12	10.69903127
204570_at	-1.640623228	COX7A1	1346	204570_at	2.12E-16	366	-1.640623228	1.640623228	11.49479426	9.854171029	4.73E-12	11.49479426
204018_x_at	-2.322965426	HBA1 /// HBA2	3039 /// 3040	204018_x_at	2.17E-16	368	-2.322965426	2.322965426	14.57682465	12.25385922	4.83E-12	14.57682465
219117_s_at	1.188177616	FKBP11	51303	219117_s_at	2.26E-16	370	1.188177616	1.188177616	10.85472441	12.04290203	5.04E-12	12.04290203
209458_x_at	-2.375354351	HBA1 /// HBA2	3039 /// 3040	209458_x_at	2.26E-16	371	-2.375354351	2.375354351	14.69025375	12.31489939	5.04E-12	14.69025375
206187_at	-1.312528743	PTGIR	5739	206187_at	2.31E-16	372	-1.312528743	1.312528743	8.777441062	7.464912318	5.14E-12	8.777441062
212567_s_at	-1.066637912	MAP4	4134	212567_s_at	2.36E-16	373	-1.066637912	1.066637912	9.653773982	8.58713607	5.26E-12	9.653773982
206742_at	-2.995203156	FIGF /// PIR-FIGF	2277 /// 100532742	206742_at	2.42E-16	375	-2.995203156	2.995203156	11.33710817	8.341905013	5.39E-12	11.33710817
204579_at	-2.262983361	FGFR4	2264	204579_at	2.47E-16	376	-2.262983361	2.262983361	9.762338819	7.499355458	5.50E-12	9.762338819
202908_at	-1.1306531	WFS1	7466	202908_at	2.62E-16	377	-1.1306531	1.1306531	11.17167017	10.04101707	5.83E-12	11.17167017
210298_x_at	-2.830294011	FHL1	2273	210298_x_at	2.65E-16	378	-2.830294011	2.830294011	11.25025886	8.419964854	5.90E-12	11.25025886
