# Supplementary material for: A gene-signature progression approach to identifying candidate small-molecule cancer therapeutics with connectivity mapping
Source: BMC Bioinformatics. 2016 May 11;17:211. doi: 10.1186/s12859-016-1066-x (PMC4864913; doi:10.1186/s12859-016-1066-x)
Supplement: Additional file 4 — Breast cancer gene signature. The full list of 232 genes (probesets) and their ranks for the optimal gene signature obtained from the breast cancer dataset GSE15852. (TAB 29.9 kb) [file 12859_2016_1066_MOESM4_ESM.tab]

ProbeSetID	diff_means	Gene_Symbol	Entrez_Gene	ProbeSetID_clone	pvalues	sigsorder	diff_means	abs_diff_means	control_means	treatment_means	N*pvalue	max-expr
212741_at	-2.632173368	MAOA	4128	212741_at	2.31E-17	1	-2.632173368	2.632173368	10.70431255	8.072139186	5.16E-13	10.70431255
213524_s_at	-1.431181858	G0S2	50486	213524_s_at	8.87E-17	2	-1.431181858	1.431181858	11.50695341	10.07577155	1.98E-12	11.50695341
219064_at	-1.505335608	ITIH5	80760	219064_at	5.63E-16	3	-1.505335608	1.505335608	10.49389777	8.988562158	1.25E-11	10.49389777
210375_at	-1.210828469	PTGER3	5733	210375_at	9.67E-16	4	-1.210828469	1.210828469	9.398894297	8.188065829	2.15E-11	9.398894297
219140_s_at	-4.031179909	RBP4	5950	219140_s_at	1.08E-15	5	-4.031179909	4.031179909	10.4949455	6.463765587	2.40E-11	10.4949455
210517_s_at	-1.386230507	AKAP12	9590	210517_s_at	1.35E-15	6	-1.386230507	1.386230507	10.68373007	9.297499566	3.01E-11	10.68373007
221748_s_at	-1.135230432	TNS1	7145	221748_s_at	1.75E-15	8	-1.135230432	1.135230432	11.8292386	10.69400817	3.91E-11	11.8292386
210964_s_at	-2.230869035	GYG2	8908	210964_s_at	3.06E-15	10	-2.230869035	2.230869035	10.20250135	7.97163232	6.83E-11	10.20250135
201348_at	-1.358601311	GPX3	2878	201348_at	3.19E-15	11	-1.358601311	1.358601311	11.69968473	10.34108342	7.10E-11	11.69968473
207175_at	-1.895420939	ADIPOQ	9370	207175_at	4.24E-15	12	-1.895420939	1.895420939	11.80164922	9.906228277	9.44E-11	11.80164922
209493_at	-1.45876999	PDZD2	23037	209493_at	5.75E-15	13	-1.45876999	1.45876999	10.39209834	8.933328346	1.28E-10	10.39209834
200606_at	1.050560866	DSP	1832	200606_at	7.88E-15	14	1.050560866	1.050560866	10.21086613	11.261427	1.76E-10	11.261427
205478_at	-3.137489299	PPP1R1A	5502	205478_at	8.93E-15	16	-3.137489299	3.137489299	9.397912147	6.260422848	1.99E-10	9.397912147
203549_s_at	-1.263813228	LPL	4023	203549_s_at	9.67E-15	17	-1.263813228	1.263813228	11.96865279	10.70483956	2.16E-10	11.96865279
216594_x_at	-1.437451448	AKR1C1	1645	216594_x_at	1.03E-14	18	-1.437451448	1.437451448	11.65441683	10.21696538	2.29E-10	11.65441683
219398_at	-1.339993122	CIDEC	63924	219398_at	1.20E-14	19	-1.339993122	1.339993122	11.59703654	10.25704341	2.68E-10	11.59703654
221009_s_at	-2.064434312	ANGPTL4	51129	221009_s_at	1.55E-14	21	-2.064434312	2.064434312	7.931340025	5.866905713	3.46E-10	7.931340025
222317_at	-3.695696206	PDE3B	5140	222317_at	1.73E-14	22	-3.695696206	3.695696206	8.312148151	4.616451945	3.86E-10	8.312148151
218124_at	-1.049451095	RETSAT	54884	218124_at	2.06E-14	24	-1.049451095	1.049451095	10.98835174	9.93890065	4.59E-10	10.98835174
211696_x_at	-1.560737011	HBB	3043	211696_x_at	2.15E-14	25	-1.560737011	1.560737011	12.06365898	10.50292197	4.78E-10	12.06365898
219295_s_at	-2.476002605	PCOLCE2	26577	219295_s_at	2.34E-14	26	-2.476002605	2.476002605	10.70455885	8.228556248	5.21E-10	10.70455885
205220_at	-1.561503358	HCAR3	8843	205220_at	2.88E-14	28	-1.561503358	1.561503358	9.372817904	7.811314546	6.41E-10	9.372817904
201839_s_at	2.469259026	EPCAM	4072	201839_s_at	3.32E-14	29	2.469259026	2.469259026	8.228315084	10.69757411	7.39E-10	10.69757411
211653_x_at	-2.489816759	AKR1C2 /// LOC101060798	1646 /// 101060798	211653_x_at	3.43E-14	30	-2.489816759	2.489816759	10.39650512	7.906688364	7.65E-10	10.39650512
215695_s_at	-2.350762353	GYG2	8908	215695_s_at	4.25E-14	31	-2.350762353	2.350762353	10.90348326	8.552720907	9.47E-10	10.90348326
209116_x_at	-3.199045857	HBB	3043	209116_x_at	5.40E-14	32	-3.199045857	3.199045857	11.38568877	8.186642913	1.20E-09	11.38568877
202988_s_at	2.419878861	RGS1	5996	202988_s_at	5.62E-14	33	2.419878861	2.419878861	6.023669685	8.443548546	1.25E-09	8.443548546
213071_at	-2.783867863	DPT	1805	213071_at	6.12E-14	34	-2.783867863	2.783867863	9.759230565	6.975362703	1.36E-09	9.759230565
205610_at	-1.591284543	MYOM1	8736	205610_at	6.53E-14	35	-1.591284543	1.591284543	8.994067924	7.402783381	1.45E-09	8.994067924
205382_s_at	-3.362815762	CFD	1675	205382_s_at	7.10E-14	36	-3.362815762	3.362815762	11.2416843	7.878868543	1.58E-09	11.2416843
204151_x_at	-1.722756769	AKR1C1	1645	204151_x_at	7.23E-14	37	-1.722756769	1.722756769	12.03229566	10.30953889	1.61E-09	12.03229566
204388_s_at	-1.957328259	MAOA	4128	204388_s_at	8.59E-14	38	-1.957328259	1.957328259	9.870232149	7.912903889	1.91E-09	9.870232149
203323_at	-1.221394535	CAV2	858	203323_at	8.89E-14	39	-1.221394535	1.221394535	11.4055012	10.18410667	1.98E-09	11.4055012
213068_at	-2.395860311	DPT	1805	213068_at	9.43E-14	40	-2.395860311	2.395860311	10.00354719	7.607686875	2.10E-09	10.00354719
209612_s_at	-1.891611654	ADH1B	125	209612_s_at	1.03E-13	41	-1.891611654	1.891611654	11.49637892	9.604767264	2.30E-09	11.49637892
201540_at	-1.012491256	FHL1	2273	201540_at	1.09E-13	42	-1.012491256	1.012491256	12.11600621	11.10351495	2.44E-09	12.11600621
209763_at	-1.017456236	CHRDL1	91851	209763_at	1.11E-13	43	-1.017456236	1.017456236	11.08225562	10.06479939	2.48E-09	11.08225562
218237_s_at	1.878840778	SLC38A1	81539	218237_s_at	1.27E-13	44	1.878840778	1.878840778	8.62848495	10.50732573	2.83E-09	10.50732573
218087_s_at	-3.045761221	SORBS1	10580	218087_s_at	1.39E-13	45	-3.045761221	3.045761221	10.75489121	7.709129985	3.09E-09	10.75489121
266_s_at	4.039176587	CD24	100133941	266_s_at	1.60E-13	47	4.039176587	4.039176587	6.551891236	10.59106782	3.56E-09	10.59106782
201650_at	4.819122955	KRT19	3880	201650_at	2.07E-13	48	4.819122955	4.819122955	5.40147164	10.2205946	4.61E-09	10.2205946
207092_at	-2.967315519	LEP	3952	207092_at	2.10E-13	49	-2.967315519	2.967315519	10.43599676	7.468681241	4.68E-09	10.43599676
203548_s_at	-2.996274274	LPL	4023	203548_s_at	2.16E-13	50	-2.996274274	2.996274274	11.1689622	8.172687928	4.81E-09	11.1689622
217232_x_at	-1.702235544	HBB	3043	217232_x_at	2.41E-13	51	-1.702235544	1.702235544	11.57284843	9.870612882	5.37E-09	11.57284843
201690_s_at	1.308987689	TPD52	7163	201690_s_at	2.79E-13	53	1.308987689	1.308987689	9.27486368	10.58385137	6.21E-09	10.58385137
206243_at	-2.343332637	TIMP4	7079	206243_at	2.90E-13	54	-2.343332637	2.343332637	8.722616056	6.379283419	6.47E-09	8.722616056
209699_x_at	-2.573427378	AKR1C2 /// LOC101060798	1646 /// 101060798	209699_x_at	4.08E-13	55	-2.573427378	2.573427378	11.65498975	9.081562368	9.10E-09	11.65498975
210832_x_at	-1.12963609	PTGER3	5733	210832_x_at	4.30E-13	56	-1.12963609	1.12963609	9.852038804	8.722402714	9.59E-09	9.852038804
201596_x_at	2.702540309	KRT18	3875	201596_x_at	4.62E-13	57	2.702540309	2.702540309	7.061605104	9.764145414	1.03E-08	9.764145414
203980_at	-1.847373439	FABP4	2167	203980_at	5.51E-13	59	-1.847373439	1.847373439	12.32492521	10.47755178	1.23E-08	12.32492521
204894_s_at	-1.76423007	AOC3	8639	204894_s_at	6.13E-13	60	-1.76423007	1.76423007	10.58942116	8.825191094	1.36E-08	10.58942116
205913_at	-2.435140695	PLIN1	5346	205913_at	6.29E-13	61	-2.435140695	2.435140695	11.1473016	8.712160904	1.40E-08	11.1473016
204570_at	-2.317558533	COX7A1	1346	204570_at	8.08E-13	65	-2.317558533	2.317558533	9.347247544	7.029689011	1.80E-08	9.347247544
221246_x_at	-1.014731936	TNS1	7145	221246_x_at	8.79E-13	66	-1.014731936	1.014731936	10.42155894	9.406827006	1.96E-08	10.42155894
208510_s_at	-1.917412537	PPARG	5468	208510_s_at	9.21E-13	67	-1.917412537	1.917412537	8.575308801	6.657896264	2.05E-08	8.575308801
216331_at	-1.624371362	ITGA7	3679	216331_at	9.50E-13	68	-1.624371362	1.624371362	8.587111836	6.962740473	2.12E-08	8.587111836
217414_x_at	-1.738210297	HBA1 /// HBA2	3039 /// 3040	217414_x_at	9.67E-13	70	-1.738210297	1.738210297	8.478610392	6.740400095	2.15E-08	8.478610392
43427_at	-2.940508724	ACACB	32	43427_at	1.26E-12	71	-2.940508724	2.940508724	10.48177027	7.541261548	2.81E-08	10.48177027
219738_s_at	-1.820018731	PCDH9	5101	219738_s_at	1.29E-12	72	-1.820018731	1.820018731	8.877083645	7.057064914	2.88E-08	8.877083645
210201_x_at	-1.372279733	BIN1	274	210201_x_at	1.48E-12	74	-1.372279733	1.372279733	10.18825807	8.815978336	3.30E-08	10.18825807
212071_s_at	-1.072540785	SPTBN1	6711	212071_s_at	1.52E-12	75	-1.072540785	1.072540785	11.05953619	9.98699541	3.38E-08	11.05953619
209581_at	-1.978527987	PLA2G16	11145	209581_at	1.56E-12	76	-1.978527987	1.978527987	9.625389819	7.646861832	3.47E-08	9.625389819
211745_x_at	-2.586405003	HBA1 /// HBA2	3039 /// 3040	211745_x_at	1.59E-12	77	-2.586405003	2.586405003	11.0479028	8.461497796	3.55E-08	11.0479028
204159_at	-1.937348496	CDKN2C	1031	204159_at	1.75E-12	78	-1.937348496	1.937348496	9.676718549	7.739370053	3.90E-08	9.676718549
207275_s_at	-1.109414153	ACSL1	2180	207275_s_at	1.88E-12	79	-1.109414153	1.109414153	10.4929716	9.383557451	4.18E-08	10.4929716
213706_at	-2.146919825	GPD1	2819	213706_at	1.93E-12	80	-2.146919825	2.146919825	9.215639687	7.068719862	4.29E-08	9.215639687
208383_s_at	-2.62013329	PCK1	5105	208383_s_at	2.45E-12	84	-2.62013329	2.62013329	9.730352792	7.110219502	5.46E-08	9.730352792
209614_at	-1.743402183	ADH1B	125	209614_at	2.60E-12	85	-1.743402183	1.743402183	9.067704737	7.324302554	5.78E-08	9.067704737
214456_x_at	-3.396306471	SAA1 /// SAA2	6288 /// 6289	214456_x_at	2.90E-12	86	-3.396306471	3.396306471	10.72380165	7.327495177	6.45E-08	10.72380165
209160_at	-2.622612183	AKR1C3	8644	209160_at	3.23E-12	87	-2.622612183	2.622612183	9.937525815	7.314913631	7.20E-08	9.937525815
203571_s_at	-2.566322964	ADIRF	10974	203571_s_at	3.49E-12	89	-2.566322964	2.566322964	9.257297416	6.690974453	7.77E-08	9.257297416
206488_s_at	-1.597801568	CD36	948	206488_s_at	3.52E-12	90	-1.597801568	1.597801568	11.50824915	9.910447583	7.85E-08	11.50824915
216379_x_at	1.485213247	CD24	100133941	216379_x_at	3.89E-12	91	1.485213247	1.485213247	10.28502446	11.7702377	8.66E-08	11.7702377
210298_x_at	-1.896020655	FHL1	2273	210298_x_at	4.41E-12	92	-1.896020655	1.896020655	8.37866897	6.482648315	9.82E-08	8.37866897
219737_s_at	-1.689832598	PCDH9	5101	219737_s_at	4.62E-12	94	-1.689832598	1.689832598	9.249870436	7.560037838	1.03E-07	9.249870436
214414_x_at	-1.947531047	HBA1 /// HBA2	3039 /// 3040	214414_x_at	4.65E-12	95	-1.947531047	1.947531047	11.7446704	9.797139353	1.04E-07	11.7446704
209771_x_at	1.926882558	CD24	100133941	209771_x_at	4.88E-12	96	1.926882558	1.926882558	9.807869198	11.73475176	1.09E-07	11.73475176
218168_s_at	-1.916412858	ADCK3	56997	218168_s_at	5.04E-12	97	-1.916412858	1.916412858	9.45321476	7.536801903	1.12E-07	9.45321476
213693_s_at	2.423368582	MUC1	4582	213693_s_at	5.87E-12	98	2.423368582	2.423368582	6.302493672	8.725862254	1.31E-07	8.725862254
221928_at	-1.828011004	ACACB	32	221928_at	6.50E-12	101	-1.828011004	1.828011004	9.779661387	7.951650384	1.45E-07	9.779661387
49452_at	-2.056904707	ACACB	32	49452_at	7.76E-12	107	-2.056904707	2.056904707	11.20980302	9.152898314	1.73E-07	11.20980302
201131_s_at	2.4630356	CDH1	999	201131_s_at	7.79E-12	108	2.4630356	2.4630356	7.766427182	10.22946278	1.74E-07	10.22946278
204134_at	-1.176980722	PDE2A	5138	204134_at	8.75E-12	109	-1.176980722	1.176980722	9.116331681	7.939350959	1.95E-07	9.116331681
209298_s_at	-2.357018065	ITSN1	6453	209298_s_at	9.87E-12	110	-2.357018065	2.357018065	8.920711222	6.563693156	2.20E-07	8.920711222
210715_s_at	1.587890073	SPINT2	10653	210715_s_at	1.11E-11	111	1.587890073	1.587890073	8.105047206	9.692937279	2.47E-07	9.692937279
209555_s_at	-2.351195758	CD36	948	209555_s_at	1.19E-11	112	-2.351195758	2.351195758	11.49122232	9.14002656	2.65E-07	11.49122232
202931_x_at	-1.458548737	BIN1	274	202931_x_at	1.29E-11	113	-1.458548737	1.458548737	8.91125678	7.452708043	2.88E-07	8.91125678
212281_s_at	2.389187148	TMEM97	27346	212281_s_at	1.43E-11	115	2.389187148	2.389187148	5.64775364	8.036940789	3.18E-07	8.036940789
202942_at	-1.589396733	ETFB	2109	202942_at	1.46E-11	116	-1.589396733	1.589396733	8.92446203	7.335065297	3.24E-07	8.92446203
209496_at	-2.102603281	RARRES2	5919	209496_at	1.47E-11	117	-2.102603281	2.102603281	9.88714091	7.784537629	3.27E-07	9.88714091
204997_at	-2.261034125	GPD1	2819	204997_at	1.53E-11	118	-2.261034125	2.261034125	8.714682217	6.453648092	3.40E-07	8.714682217
205824_at	-1.174248776	HSPB2	3316	205824_at	1.60E-11	119	-1.174248776	1.174248776	6.970008445	5.795759669	3.57E-07	6.970008445
203851_at	-1.281375746	IGFBP6	3489	203851_at	1.61E-11	120	-1.281375746	1.281375746	9.576803165	8.295427419	3.58E-07	9.576803165
214093_s_at	1.312656725	FUBP1	8880	214093_s_at	1.74E-11	121	1.312656725	1.312656725	7.697282658	9.009939384	3.88E-07	9.009939384
217028_at	1.133352888	CXCR4	7852	217028_at	1.76E-11	122	1.133352888	1.133352888	9.363755771	10.49710866	3.92E-07	10.49710866
203065_s_at	-2.108017007	CAV1	857	203065_s_at	1.91E-11	123	-2.108017007	2.108017007	10.29157133	8.183554321	4.26E-07	10.29157133
202286_s_at	2.732641414	TACSTD2	4070	202286_s_at	2.12E-11	125	2.732641414	2.732641414	8.508899029	11.24154044	4.73E-07	11.24154044
218186_at	1.972949624	RAB25	57111	218186_at	2.16E-11	126	1.972949624	1.972949624	6.769674264	8.742623888	4.81E-07	8.742623888
204719_at	-2.634884748	ABCA8	10351	204719_at	2.31E-11	127	-2.634884748	2.634884748	10.3500747	7.715189948	5.14E-07	10.3500747
204653_at	1.166259203	TFAP2A	7020	204653_at	2.45E-11	128	1.166259203	1.166259203	9.624150582	10.79040978	5.45E-07	10.79040978
214063_s_at	-2.570662028	TF	7018	214063_s_at	2.46E-11	129	-2.570662028	2.570662028	9.155897213	6.585235185	5.47E-07	9.155897213
206068_s_at	-1.467190683	ACADL	33	206068_s_at	2.74E-11	131	-1.467190683	1.467190683	8.959608004	7.492417321	6.11E-07	8.959608004
212636_at	-1.035472506	QKI	9444	212636_at	2.91E-11	133	-1.035472506	1.035472506	10.35681834	9.321345839	6.49E-07	10.35681834
212886_at	-2.257130198	CCDC69	26112	212886_at	3.62E-11	136	-2.257130198	2.257130198	7.695486659	5.438356461	8.07E-07	7.695486659
221747_at	-1.25662822	TNS1	7145	221747_at	4.28E-11	138	-1.25662822	1.25662822	10.42200679	9.16537857	9.54E-07	10.42200679
209458_x_at	-2.437443683	HBA1 /// HBA2	3039 /// 3040	209458_x_at	4.31E-11	139	-2.437443683	2.437443683	10.18824331	7.750799628	9.61E-07	10.18824331
209183_s_at	-1.94709396	C10orf10	11067	209183_s_at	4.96E-11	142	-1.94709396	1.94709396	9.570571077	7.623477117	1.11E-06	9.570571077
218677_at	1.232258205	S100A14	57402	218677_at	6.31E-11	145	1.232258205	1.232258205	8.472493612	9.704751817	1.41E-06	9.704751817
208651_x_at	1.089421842	CD24	100133941	208651_x_at	6.43E-11	146	1.089421842	1.089421842	9.542362296	10.63178414	1.43E-06	10.63178414
201243_s_at	1.086786434	ATP1B1	481	201243_s_at	6.61E-11	147	1.086786434	1.086786434	9.573747732	10.66053417	1.47E-06	10.66053417
209210_s_at	-1.138219058	FERMT2	10979	209210_s_at	6.72E-11	148	-1.138219058	1.138219058	11.61363236	10.4754133	1.50E-06	11.61363236
209686_at	-1.50293793	S100B	6285	209686_at	7.74E-11	151	-1.50293793	1.50293793	8.865535904	7.362597974	1.72E-06	8.865535904
220061_at	-1.544862849	ACSM5	54988	220061_at	7.75E-11	152	-1.544862849	1.544862849	8.564421459	7.01955861	1.73E-06	8.564421459
214505_s_at	-1.719906362	FHL1	2273	214505_s_at	9.80E-11	155	-1.719906362	1.719906362	9.65433183	7.934425467	2.18E-06	9.65433183
209008_x_at	1.06276988	KRT8	3856	209008_x_at	1.01E-10	156	1.06276988	1.06276988	9.072789666	10.13555955	2.26E-06	10.13555955
213764_s_at	-2.63601987	MFAP5	8076	213764_s_at	1.10E-10	158	-2.63601987	2.63601987	8.292501725	5.656481855	2.46E-06	8.292501725
201286_at	2.12503279	SDC1	6382	201286_at	1.34E-10	161	2.12503279	2.12503279	6.978629018	9.103661808	2.98E-06	9.103661808
201719_s_at	-1.190662254	EPB41L2	2037	201719_s_at	1.41E-10	162	-1.190662254	1.190662254	10.09199643	8.901334175	3.14E-06	10.09199643
203324_s_at	-1.718074409	CAV2	858	203324_s_at	1.45E-10	164	-1.718074409	1.718074409	9.940015998	8.221941589	3.22E-06	9.940015998
203337_x_at	-1.578048074	ITGB1BP1	9270	203337_x_at	1.54E-10	165	-1.578048074	1.578048074	9.743773795	8.16572572	3.42E-06	9.743773795
212122_at	-1.349588321	RHOQ	23433	212122_at	1.82E-10	166	-1.349588321	1.349588321	8.303147566	6.953559245	4.05E-06	8.303147566
209602_s_at	2.984936332	GATA3	2625	209602_s_at	1.95E-10	167	2.984936332	2.984936332	6.080002026	9.064938358	4.35E-06	9.064938358
210299_s_at	-1.664546315	FHL1	2273	210299_s_at	2.05E-10	169	-1.664546315	1.664546315	10.31961707	8.655070756	4.57E-06	10.31961707
212112_s_at	-1.164315729	STX12	23673	212112_s_at	2.14E-10	170	-1.164315729	1.164315729	9.329151148	8.164835418	4.77E-06	9.329151148
211699_x_at	-1.86135681	HBA1 /// HBA2	3039 /// 3040	211699_x_at	2.70E-10	172	-1.86135681	1.86135681	9.687418773	7.826061964	6.01E-06	9.687418773
213605_s_at	1.741181313	---	---	213605_s_at	2.94E-10	173	1.741181313	1.741181313	7.83586354	9.577044853	6.54E-06	9.577044853
204825_at	1.87028792	MELK	9833	204825_at	2.97E-10	174	1.87028792	1.87028792	6.390386804	8.260674724	6.61E-06	8.260674724
219298_at	-1.717963871	ECHDC3	79746	219298_at	3.10E-10	175	-1.717963871	1.717963871	8.459812645	6.741848774	6.90E-06	8.459812645
212282_at	1.437199598	TMEM97	27346	212282_at	3.12E-10	176	1.437199598	1.437199598	7.963781265	9.400980863	6.94E-06	9.400980863
204223_at	-1.622806555	PRELP	5549	204223_at	3.21E-10	177	-1.622806555	1.622806555	9.996432025	8.373625469	7.14E-06	9.996432025
222351_at	-1.526140403	PPP2R1B	5519	222351_at	3.31E-10	178	-1.526140403	1.526140403	8.828950498	7.302810095	7.38E-06	8.828950498
209616_s_at	-1.534585618	CES1 /// LOC100653057	1066 /// 100653057	209616_s_at	3.35E-10	179	-1.534585618	1.534585618	8.071301579	6.536715961	7.47E-06	8.071301579
213933_at	-1.3846666	PTGER3	5733	213933_at	3.45E-10	181	-1.3846666	1.3846666	10.77535684	9.390690236	7.69E-06	10.77535684
218736_s_at	-1.816645405	PALMD	54873	218736_s_at	3.80E-10	184	-1.816645405	1.816645405	10.2111227	8.394477296	8.47E-06	10.2111227
58780_s_at	-1.771347321	ARHGEF40	55701	58780_s_at	4.09E-10	186	-1.771347321	1.771347321	9.240267412	7.468920092	9.12E-06	9.240267412
213451_x_at	-1.309730779	LOC101060681 /// TNXA /// TNXB	7146 /// 7148 /// 101060681	213451_x_at	4.22E-10	187	-1.309730779	1.309730779	7.704270307	6.394539529	9.39E-06	7.704270307
212875_s_at	-1.046784395	C2CD2	25966	212875_s_at	5.17E-10	194	-1.046784395	1.046784395	10.91031478	9.863530386	1.15E-05	10.91031478
209512_at	-1.407632089	HSDL2	84263	209512_at	5.46E-10	196	-1.407632089	1.407632089	8.589697114	7.182065025	1.22E-05	8.589697114
202283_at	-1.422681358	SERPINF1	5176	202283_at	6.22E-10	198	-1.422681358	1.422681358	10.20902432	8.786342961	1.39E-05	10.20902432
203215_s_at	1.588006371	MYO6	4646	203215_s_at	6.81E-10	202	1.588006371	1.588006371	5.904974683	7.492981055	1.52E-05	7.492981055
210740_s_at	-1.16024572	ITPK1	3705	210740_s_at	7.66E-10	206	-1.16024572	1.16024572	9.537621285	8.377375564	1.71E-05	9.537621285
204018_x_at	-1.675754231	HBA1 /// HBA2	3039 /// 3040	204018_x_at	7.89E-10	207	-1.675754231	1.675754231	9.46204179	7.786287559	1.76E-05	9.46204179
212653_s_at	-1.487776086	EHBP1	23301	212653_s_at	8.74E-10	213	-1.487776086	1.487776086	9.693579974	8.205803888	1.95E-05	9.693579974
201417_at	2.079271409	SOX4	6659	201417_at	9.06E-10	214	2.079271409	2.079271409	7.636309469	9.715580878	2.02E-05	9.715580878
208789_at	-1.524959445	PTRF	284119	208789_at	9.21E-10	216	-1.524959445	1.524959445	10.60765767	9.082698221	2.05E-05	10.60765767
218723_s_at	-1.340633631	RGCC	28984	218723_s_at	9.37E-10	217	-1.340633631	1.340633631	10.04054054	8.699906905	2.09E-05	10.04054054
201450_s_at	1.307755376	TIA1	7072	201450_s_at	1.01E-09	219	1.307755376	1.307755376	6.946647869	8.254403245	2.24E-05	8.254403245
209138_x_at	1.612647885	IGLC1	3537	209138_x_at	1.04E-09	221	1.612647885	1.612647885	8.82799925	10.44064714	2.31E-05	10.44064714
206093_x_at	-1.394212838	LOC101060681 /// TNXA /// TNXB	7146 /// 7148 /// 101060681	206093_x_at	1.06E-09	222	-1.394212838	1.394212838	7.753910224	6.359697387	2.35E-05	7.753910224
203336_s_at	-1.297553662	ITGB1BP1	9270	203336_s_at	1.15E-09	223	-1.297553662	1.297553662	9.22647777	7.928924108	2.56E-05	9.22647777
209016_s_at	2.97424375	KRT7	3855	209016_s_at	1.17E-09	224	2.97424375	2.97424375	4.892835424	7.867079174	2.61E-05	7.867079174
221295_at	-1.091842484	CIDEA	1149	221295_at	1.18E-09	225	-1.091842484	1.091842484	9.582018891	8.490176407	2.62E-05	9.582018891
215039_at	-1.182368408	LOC339524	339524	215039_at	1.34E-09	226	-1.182368408	1.182368408	9.819469092	8.637100684	3.00E-05	9.819469092
205932_s_at	-1.031702576	MSX1	4487	205932_s_at	1.40E-09	227	-1.031702576	1.031702576	8.530480258	7.498777682	3.13E-05	8.530480258
203799_at	-1.01220006	CD302 /// LY75-CD302	9936 /// 100526664	203799_at	1.42E-09	229	-1.01220006	1.01220006	9.083954923	8.071754863	3.16E-05	9.083954923
211946_s_at	1.013859245	PRRC2C	23215	211946_s_at	1.46E-09	230	1.013859245	1.013859245	9.425150345	10.43900959	3.25E-05	10.43900959
205609_at	-1.008895735	ANGPT1	284	205609_at	1.61E-09	233	-1.008895735	1.008895735	9.813133826	8.80423809	3.58E-05	9.813133826
206030_at	-1.648040911	ASPA	443	206030_at	1.70E-09	235	-1.648040911	1.648040911	8.065312921	6.41727201	3.79E-05	8.065312921
201689_s_at	1.305035064	TPD52	7163	201689_s_at	1.73E-09	237	1.305035064	1.305035064	7.492523066	8.79755813	3.85E-05	8.79755813
218175_at	-1.287276966	CCDC92	80212	218175_at	2.00E-09	240	-1.287276966	1.287276966	8.184195158	6.896918192	4.45E-05	8.184195158
201539_s_at	-1.274351208	FHL1	2273	201539_s_at	2.16E-09	243	-1.274351208	1.274351208	8.907260135	7.632908927	4.82E-05	8.907260135
203296_s_at	-1.29653024	ATP1A2	477	203296_s_at	2.31E-09	244	-1.29653024	1.29653024	8.900052602	7.603522362	5.15E-05	8.900052602
37117_at	1.397060439	ARHGAP8 /// PRR5-ARHGAP8	23779 /// 553158	37117_at	2.53E-09	247	1.397060439	1.397060439	7.128761371	8.525821809	5.63E-05	8.525821809
201664_at	1.470029175	SMC4	10051	201664_at	2.63E-09	250	1.470029175	1.470029175	7.311575682	8.781604857	5.87E-05	8.781604857
210869_s_at	-1.285377266	MCAM	4162	210869_s_at	2.88E-09	252	-1.285377266	1.285377266	9.760979788	8.475602522	6.41E-05	9.760979788
208029_s_at	1.534498308	LAPTM4B	55353	208029_s_at	2.95E-09	253	1.534498308	1.534498308	8.378134098	9.912632406	6.58E-05	9.912632406
218031_s_at	-1.576738938	FOXN3	1112	218031_s_at	3.19E-09	255	-1.576738938	1.576738938	7.813025967	6.236287029	7.11E-05	7.813025967
202768_at	-2.03789815	FOSB	2354	202768_at	3.25E-09	256	-2.03789815	2.03789815	10.02547809	7.987579936	7.25E-05	10.02547809
212097_at	-1.480845506	CAV1	857	212097_at	3.34E-09	257	-1.480845506	1.480845506	11.60995668	10.12911118	7.45E-05	11.60995668
204848_x_at	-1.099535592	HBG1 /// HBG2	3047 /// 3048	204848_x_at	3.48E-09	259	-1.099535592	1.099535592	7.087782135	5.988246542	7.75E-05	7.087782135
206100_at	-1.184982041	CPM	1368	206100_at	3.52E-09	260	-1.184982041	1.184982041	9.220009694	8.035027653	7.85E-05	9.220009694
219117_s_at	1.691941892	FKBP11	51303	219117_s_at	3.67E-09	263	1.691941892	1.691941892	6.608762975	8.300704867	8.17E-05	8.300704867
200878_at	-1.540605642	EPAS1	2034	200878_at	3.76E-09	264	-1.540605642	1.540605642	10.84713618	9.306530536	8.38E-05	10.84713618
203986_at	-1.368554151	FAM47E /// FAM47E-STBD1 /// STBD1	8987 /// 100129583 /// 100631383	203986_at	3.95E-09	267	-1.368554151	1.368554151	9.621209544	8.252655393	8.79E-05	9.621209544
213765_at	-1.336727281	MFAP5	8076	213765_at	4.15E-09	272	-1.336727281	1.336727281	9.416983639	8.080256357	9.25E-05	9.416983639
205022_s_at	-1.635766045	FOXN3	1112	205022_s_at	4.32E-09	273	-1.635766045	1.635766045	7.265814088	5.630048043	9.64E-05	7.265814088
208650_s_at	2.241518597	CD24	100133941	208650_s_at	4.33E-09	274	2.241518597	2.241518597	6.280449389	8.521967985	9.65E-05	8.521967985
222043_at	-1.041026123	CLU	1191	222043_at	4.63E-09	277	-1.041026123	1.041026123	10.23130612	9.190279996	0.000103147	10.23130612
216834_at	1.6368865	RGS1	5996	216834_at	5.05E-09	281	1.6368865	1.6368865	8.143934267	9.780820767	0.000112525	9.780820767
208607_s_at	-2.115580216	SAA1 /// SAA2 /// SAA2-SAA4	6288 /// 6289 /// 100528017	208607_s_at	5.29E-09	282	-2.115580216	2.115580216	9.184972875	7.069392659	0.000117811	9.184972875
204731_at	-1.55643999	TGFBR3	7049	204731_at	5.34E-09	283	-1.55643999	1.55643999	10.22158532	8.665145328	0.000118897	10.22158532
219093_at	-1.426975454	PID1	55022	219093_at	5.38E-09	284	-1.426975454	1.426975454	8.822009107	7.395033653	0.000119798	8.822009107
201890_at	1.550718421	RRM2	6241	201890_at	5.51E-09	286	1.550718421	1.550718421	8.942552147	10.49327057	0.000122884	10.49327057
205968_at	1.315669983	KCNS3	3790	205968_at	5.55E-09	287	1.315669983	1.315669983	8.181425379	9.497095362	0.000123609	9.497095362
208737_at	1.138629836	ATP6V1G1	9550	208737_at	6.10E-09	292	1.138629836	1.138629836	8.256213185	9.39484302	0.000135839	9.39484302
209540_at	-1.461004216	IGF1	3479	209540_at	6.22E-09	293	-1.461004216	1.461004216	9.653678726	8.19267451	0.000138603	9.653678726
214439_x_at	-1.213847799	BIN1	274	214439_x_at	6.70E-09	298	-1.213847799	1.213847799	9.685738723	8.471890923	0.000149375	9.685738723
203917_at	1.487068619	CXADR	1525	203917_at	7.67E-09	303	1.487068619	1.487068619	7.918359664	9.405428283	0.000170992	9.405428283
201448_at	1.69063008	TIA1	7072	201448_at	7.82E-09	305	1.69063008	1.69063008	6.631645211	8.322275291	0.000174246	8.322275291
215379_x_at	2.398949919	IGLV1-44	28823	215379_x_at	8.34E-09	307	2.398949919	2.398949919	7.262490558	9.661440477	0.000185764	9.661440477
216894_x_at	-1.348325524	CDKN1C	1028	216894_x_at	8.35E-09	308	-1.348325524	1.348325524	8.359480152	7.011154629	0.000186034	8.359480152
215946_x_at	1.078880979	IGLL3P	91353	215946_x_at	9.20E-09	313	1.078880979	1.078880979	8.049424106	9.128305085	0.00020498	9.128305085
212230_at	-1.089888829	PPAP2B	8613	212230_at	9.76E-09	317	-1.089888829	1.089888829	10.26259556	9.172706734	0.000217435	10.26259556
210078_s_at	-1.188641621	KCNAB1	7881	210078_s_at	1.01E-08	318	-1.188641621	1.188641621	6.61124658	5.422604959	0.000224196	6.61124658
209613_s_at	-2.211866056	ADH1B	125	209613_s_at	1.04E-08	321	-2.211866056	2.211866056	11.2766891	9.06482304	0.000232038	11.2766891
202193_at	1.397847001	LIMK2	3985	202193_at	1.07E-08	323	1.397847001	1.397847001	7.81341308	9.211260081	0.000237325	9.211260081
202088_at	1.017439489	SLC39A6	25800	202088_at	1.15E-08	328	1.017439489	1.017439489	10.95592572	11.97336521	0.000255529	11.97336521
202963_at	1.100077766	RFX5	5993	202963_at	1.26E-08	333	1.100077766	1.100077766	7.800942955	8.901020721	0.000281349	8.901020721
218625_at	-1.068367219	NRN1	51299	218625_at	1.36E-08	336	-1.068367219	1.068367219	9.936098162	8.867730943	0.000303336	9.936098162
209513_s_at	-1.428722381	HSDL2	84263	209513_s_at	1.37E-08	338	-1.428722381	1.428722381	9.431337356	8.002614975	0.000304277	9.431337356
201963_at	-1.815033326	ACSL1	2180	201963_at	1.40E-08	340	-1.815033326	1.815033326	11.06325798	9.248224653	0.000311998	11.06325798
206385_s_at	1.38805703	ANK3	288	206385_s_at	1.41E-08	341	1.38805703	1.38805703	8.667320856	10.05537789	0.000314984	10.05537789
220327_at	-1.037536405	VGLL3	389136	220327_at	1.44E-08	343	-1.037536405	1.037536405	9.14637095	8.108834545	0.00032026	9.14637095
202112_at	-1.392555345	VWF	7450	202112_at	1.47E-08	345	-1.392555345	1.392555345	9.759224923	8.366669578	0.000328387	9.759224923
203680_at	-1.487084952	PRKAR2B	5577	203680_at	1.69E-08	353	-1.487084952	1.487084952	10.55628585	9.069200899	0.000375736	10.55628585
213913_s_at	1.192611127	TBC1D30	23329	213913_s_at	2.05E-08	357	1.192611127	1.192611127	7.527541673	8.7201528	0.000456347	8.7201528
213518_at	1.279167562	PRKCI	5584	213518_at	2.11E-08	359	1.279167562	1.279167562	7.47729472	8.756462282	0.00047092	8.756462282
204326_x_at	-1.058044225	MT1X	4501	204326_x_at	2.13E-08	361	-1.058044225	1.058044225	10.50829709	9.450252861	0.000474625	10.50829709
203693_s_at	1.141613863	E2F3	1871	203693_s_at	2.15E-08	362	1.141613863	1.141613863	6.34588175	7.487495613	0.00047854	7.487495613
213364_s_at	-1.054971442	SNX1	6642	213364_s_at	2.41E-08	366	-1.054971442	1.054971442	7.0828192	6.027847758	0.000536769	7.0828192
201761_at	1.203601442	MTHFD2	10797	201761_at	2.43E-08	367	1.203601442	1.203601442	8.661667869	9.865269311	0.000541447	9.865269311
210046_s_at	1.264560115	IDH2	3418	210046_s_at	2.46E-08	368	1.264560115	1.264560115	6.991203994	8.255764109	0.000547167	8.255764109
213150_at	-1.298106614	HOXA10	3206	213150_at	2.49E-08	369	-1.298106614	1.298106614	8.525913057	7.227806443	0.000554423	8.525913057
217771_at	1.251869248	GOLM1	51280	217771_at	2.73E-08	372	1.251869248	1.251869248	7.713230702	8.96509995	0.000608974	8.96509995
204798_at	1.105132838	MYB	4602	204798_at	2.83E-08	373	1.105132838	1.105132838	8.442305929	9.547438767	0.000631497	9.547438767
203397_s_at	1.621700167	GALNT3	2591	203397_s_at	2.84E-08	374	1.621700167	1.621700167	7.056208565	8.677908732	0.000633315	8.677908732
201202_at	1.150669186	PCNA	5111	201202_at	3.17E-08	376	1.150669186	1.150669186	8.069158064	9.21982725	0.000706107	9.21982725
214677_x_at	2.328002421	IGLC1	3537	214677_x_at	3.37E-08	383	2.328002421	2.328002421	8.131432811	10.45943523	0.000751152	10.45943523
203358_s_at	1.334422425	EZH2	2146	203358_s_at	3.43E-08	386	1.334422425	1.334422425	6.997379759	8.331802184	0.000764904	8.331802184
201242_s_at	1.283565983	ATP1B1	481	201242_s_at	3.67E-08	389	1.283565983	1.283565983	8.846325669	10.12989165	0.000818116	10.12989165
213793_s_at	1.509575071	HOMER1	9456	213793_s_at	3.88E-08	392	1.509575071	1.509575071	4.846142101	6.355717172	0.000865559	6.355717172
201340_s_at	1.277814376	ENC1	8507	201340_s_at	3.91E-08	393	1.277814376	1.277814376	5.358477937	6.636292312	0.000871796	6.636292312
219288_at	1.047967719	C3orf14	57415	219288_at	4.01E-08	396	1.047967719	1.047967719	7.934450176	8.982417894	0.000894149	8.982417894
203400_s_at	-1.606912748	TF	7018	203400_s_at	4.19E-08	399	-1.606912748	1.606912748	9.08407117	7.477158423	0.000932857	9.08407117
212036_s_at	1.223040948	PNN	5411	212036_s_at	4.80E-08	409	1.223040948	1.223040948	6.652236577	7.875277525	0.001069627	7.875277525
221024_s_at	1.572305128	SLC2A10	81031	221024_s_at	4.86E-08	411	1.572305128	1.572305128	7.869260591	9.441565719	0.001083451	9.441565719
206201_s_at	-2.270871071	MEOX2	4223	206201_s_at	4.88E-08	412	-2.270871071	2.270871071	7.2734302	5.002559129	0.00108683	7.2734302
201425_at	-1.052230622	ALDH2	217	201425_at	4.96E-08	413	-1.052230622	1.052230622	11.30687772	10.2546471	0.001105197	11.30687772
213236_at	-1.141541546	SASH1	23328	213236_at	4.98E-08	414	-1.141541546	1.141541546	9.246007717	8.104466171	0.00110995	9.246007717
211922_s_at	-1.421662103	CAT	847	211922_s_at	5.90E-08	422	-1.421662103	1.421662103	9.00509251	7.583430406	0.00131469	9.00509251
202982_s_at	-1.810501509	ACOT1 /// ACOT2	10965 /// 641371	202982_s_at	5.95E-08	423	-1.810501509	1.810501509	7.914008024	6.103506516	0.001324958	7.914008024
201952_at	1.261158661	ALCAM	214	201952_at	5.95E-08	424	1.261158661	1.261158661	9.456110644	10.7172693	0.001325438	10.7172693
